# Supplementary material for: Transcriptional correlates of malaria in RTS,S/AS01-vaccinated African children: a matched case–control study
Source: eLife. 2022 Jan 21;11:e70393. doi: 10.7554/eLife.70393 (PMC8782572; doi:10.7554/eLife.70393)
Supplement: Figure 2—source data 1. [file elife-70393-fig2-data1.csv]

Annotation	BTM	Stimulation	Direction	PValue	FDR	is_significant
Antigen Presentation	antigen processing and presentation (M200)	DMSO	Down	0.036493566	0.14807966	TRUE
Antigen Presentation	antigen presentation (lipids and proteins) (M28)	DMSO	Down	0.302943379	0.566400347	FALSE
Antigen Presentation	enriched in antigen presentation (III) (M95.1)	DMSO	Down	0.463850678	0.730758735	FALSE
Antigen Presentation	enriched in antigen presentation (II) (M95.0)	DMSO	Up	0.520287664	0.757273627	FALSE
Antigen Presentation	enriched in antigen presentation (I) (M71)	DMSO	Down	0.796347324	0.911510722	FALSE
Antigen Presentation	regulation of antigen presentation and immune response (M5.0)	DMSO	Up	0.942075102	0.988837055	FALSE
Antiviral/IFN	viral sensing & immunity; IRF2 targets network (I) (M111.0)	DMSO	Up	0.161098297	0.392860546	FALSE
Antiviral/IFN	antiviral IFN signature (M75)	DMSO	Down	0.279947034	0.53698931	FALSE
Antiviral/IFN	innate antiviral response (M150)	DMSO	Down	0.307070262	0.566400347	FALSE
Antiviral/IFN	RIG-1 like receptor signaling (M68)	DMSO	Up	0.489635557	0.752973527	FALSE
Antiviral/IFN	innate activation by cytosolic DNA sensing (M13)	DMSO	Up	0.598806978	0.794643223	FALSE
Antiviral/IFN	type I interferon response (M127)	DMSO	Up	0.753766871	0.898558248	FALSE
Antiviral/IFN	viral sensing & immunity; IRF2 targets network (II) (M111.1)	DMSO	Down	0.948558295	0.988837055	FALSE
B Cells	enriched in B cells (II) (M47.1)	DMSO	Down	4.94E-04	0.020862279	TRUE
B Cells	B cell surface signature (S2)	DMSO	Down	7.76E-04	0.025329967	TRUE
B Cells	enriched in B cells (I) (M47.0)	DMSO	Down	0.00407013	0.058083871	TRUE
B Cells	enriched in B cells (III) (M47.2)	DMSO	Down	0.008304039	0.078672388	TRUE
B Cells	enriched in B cells (VI) (M69)	DMSO	Down	0.012828467	0.092684177	TRUE
B Cells	Naive B cell surface signature (S8)	DMSO	Down	0.019624861	0.108297744	TRUE
B Cells	enriched in naive and memory B cells (M83)	DMSO	Down	0.057397922	0.219724079	FALSE
B Cells	Memory B cell surface signature (S9)	DMSO	Down	0.081498664	0.29143796	FALSE
B Cells	B cell development/activation (M58)	DMSO	Down	0.126243739	0.354461001	FALSE
B Cells	enriched in B cells (IV) (M47.3)	DMSO	Down	0.207262261	0.460663518	FALSE
B Cells	enriched in B cells (V) (M47.4)	DMSO	Down	0.208655404	0.460663518	FALSE
B Cells	B cell development (M9)	DMSO	Down	0.712765111	0.869326234	FALSE
B Cells	BCR signaling (M54)	DMSO	Down	0.803511822	0.911510722	FALSE
Cell Cycle	mitotic cell cycle in stimulated CD4 T cells (M4.9)	DMSO	Down	0.0123184	0.092684177	TRUE
Cell Cycle	cell cycle, ATP binding (M144)	DMSO	Up	0.034001362	0.14131958	TRUE
Cell Cycle	cell cycle (II) (M4.10)	DMSO	Down	0.106487662	0.331858098	FALSE
Cell Cycle	cell cycle and transcription (M4.0)	DMSO	Down	0.118774878	0.350124778	FALSE
Cell Cycle	cell division - E2F transcription network (M4.8)	DMSO	Down	0.13338446	0.356254697	FALSE
Cell Cycle	mitotic cell cycle in stimulated CD4 T cells (M4.11)	DMSO	Down	0.15425506	0.387474019	FALSE
Cell Cycle	mitotic cell cycle (M4.7)	DMSO	Down	0.209590984	0.460663518	FALSE
Cell Cycle	cell cycle (I) (M4.1)	DMSO	Down	0.245867219	0.503669739	FALSE
Cell Cycle	mitotic cell division (M6)	DMSO	Down	0.324881509	0.585897422	FALSE
Cell Cycle	cell division (M37.3)	DMSO	Down	0.401115277	0.677082587	FALSE
Cell Cycle	cell cycle and growth arrest (M31)	DMSO	Up	0.527238633	0.757793582	FALSE
Cell Cycle	cell cycle (III) (M103)	DMSO	Down	0.540585252	0.760253611	FALSE
Cell Cycle	enriched in cell cycle (M167)	DMSO	Up	0.550720506	0.760253611	FALSE
Cell Cycle	mismatch repair (I) (M22.0)	DMSO	Up	0.5591366	0.760253611	FALSE
Cell Cycle	mitotic cell cycle - DNA replication (M4.4)	DMSO	Down	0.562919332	0.760253611	FALSE
Cell Cycle	mitosis (TF motif CCAATNNSNNNGCG) (M169)	DMSO	Down	0.66743578	0.848367167	FALSE
Cell Cycle	cell cycle, mitotic phase (M230)	DMSO	Down	0.75838148	0.898980294	FALSE
Cell Cycle	mismatch repair (II) (M22.1)	DMSO	Down	0.792551431	0.911510722	FALSE
Cell Cycle	mitotic cell cycle in stimulated CD4 T cells (M4.5)	DMSO	Down	0.817170141	0.917212807	FALSE
Cell Cycle	cell division in stimulated CD4 T cells (M4.6)	DMSO	Down	0.918792965	0.984087896	FALSE
Cell Cycle	DNA repair (M76)	DMSO	Up	0.981959746	0.990844943	FALSE
Complement	complement activation (I) (M112.0)	DMSO	Down	0.004127975	0.058083871	TRUE
Dendritic Cells	DC surface signature (S5)	DMSO	Down	0.024307338	0.121944795	TRUE
Dendritic Cells	Activated (LPS) dendritic cell surface signature (S11)	DMSO	Down	0.093097072	0.302207417	FALSE
Dendritic Cells	proinflammatory dendritic cell, myeloid cell response (M86.1)	DMSO	Up	0.194876972	0.446946098	FALSE
Dendritic Cells	Resting dendritic cell surface signature (S10)	DMSO	Down	0.223698693	0.472004243	FALSE
Dendritic Cells	complement and other receptors in DCs (M40)	DMSO	Down	0.300477597	0.566400347	FALSE
Dendritic Cells	activated dendritic cells (M67)	DMSO	Up	0.500894865	0.752973527	FALSE
Dendritic Cells	enriched in activated dendritic cells (I) (M119)	DMSO	Down	0.503171883	0.752973527	FALSE
Dendritic Cells	CD1 and other DC receptors (M50)	DMSO	Down	0.5279415	0.757793582	FALSE
Dendritic Cells	myeloid, dendritic cell activation via NFkB (I) (M43.0)	DMSO	Up	0.569289434	0.760253611	FALSE
Dendritic Cells	enriched in activated dendritic cells (II) (M165)	DMSO	Down	0.658836718	0.84764968	FALSE
Dendritic Cells	enriched in dendritic cells (M168)	DMSO	Up	0.711470557	0.869326234	FALSE
Dendritic Cells	enriched in activated dendritic cells/monocytes (M64)	DMSO	Down	0.917444184	0.984087896	FALSE
Dendritic Cells	myeloid, dendritic cell activation via NFkB (II) (M43.1)	DMSO	Down	0.984877908	0.990844943	FALSE
ECM and Migration	cell adhesion (GO) (M117)	DMSO	Up	0.013156729	0.092684177	TRUE
ECM and Migration	leukocyte activation and migration (M45)	DMSO	Up	0.015553285	0.097683602	TRUE
ECM and Migration	leukocyte migration (M88.0)	DMSO	Down	0.020017119	0.108297744	TRUE
ECM and Migration	integrin cell surface interactions (I) (M1.0)	DMSO	Up	0.054755111	0.213950526	FALSE
ECM and Migration	cytoskeleton/actin (SRF transcription targets) (M145.0)	DMSO	Down	0.085778735	0.296710051	FALSE
ECM and Migration	integrins and cell adhesion (M84)	DMSO	Up	0.129353067	0.354461001	FALSE
ECM and Migration	receptors, cell migration (M109)	DMSO	Up	0.151780775	0.385852332	FALSE
ECM and Migration	cytoskeletal remodeling (M32.8)	DMSO	Up	0.163847052	0.392860546	FALSE
ECM and Migration	cytoskeleton/actin (SRF transcription targets) (M145.1)	DMSO	Down	0.168121215	0.398579509	FALSE
ECM and Migration	cell adhesion (M51)	DMSO	Up	0.205626154	0.460663518	FALSE
ECM and Migration	extracellular matrix (II) (M2.1)	DMSO	Down	0.308674349	0.566400347	FALSE
ECM and Migration	extracellular region cluster (GO) (M189)	DMSO	Up	0.50789112	0.754683284	FALSE
ECM and Migration	cell movement, Adhesion & Platelet activation (M30)	DMSO	Down	0.51348631	0.757273627	FALSE
ECM and Migration	cell junction (GO) (M4.13)	DMSO	Up	0.548406161	0.760253611	FALSE
ECM and Migration	cell adhesion (lymphocyte homing) (M21)	DMSO	Up	0.681083913	0.857120988	FALSE
ECM and Migration	collagen, TGFB family et al (M77)	DMSO	Up	0.68976747	0.857120988	FALSE
ECM and Migration	cytoskeletal remodeling (enriched for SRF targets) (M34)	DMSO	Up	0.701284067	0.865327124	FALSE
ECM and Migration	adhesion and migration, chemotaxis (M91)	DMSO	Down	0.727383223	0.882056667	FALSE
ECM and Migration	extracellular matrix, complement (M140)	DMSO	Down	0.874575452	0.961121981	FALSE
ECM and Migration	integrin mediated leukocyte migration (M39)	DMSO	Up	0.93093764	0.988837055	FALSE
General Immune	immune activation - generic cluster (M37.0)	DMSO	Down	0.002032382	0.037735836	TRUE
General Immune	myeloid cell enriched receptors and transporters (M4.3)	DMSO	Down	0.007684505	0.078672388	TRUE
General Immune	leukocyte differentiation (M160)	DMSO	Up	0.034157813	0.14131958	TRUE
General Immune	immuregulation - monocytes, T and B cells (M57)	DMSO	Down	0.114961531	0.350124778	FALSE
General Immune	lymphocyte generic cluster (M60)	DMSO	Up	0.464083746	0.730758735	FALSE
General Immune	T & B cell development, activation (M62.0)	DMSO	Up	0.520401307	0.757273627	FALSE
General Immune	CCR1, 7 and cell signaling (M59)	DMSO	Up	0.971488149	0.990844943	FALSE
Inflammatory/TLR/chemokines	chemokines and inflammatory molecules in myeloid cells (M86.0)	DMSO	Up	0.007907019	0.078672388	TRUE
Inflammatory/TLR/chemokines	proinflammatory cytokines and chemokines (M29)	DMSO	Up	0.044333967	0.176499379	TRUE
Inflammatory/TLR/chemokines	TLR and inflammatory signaling (M16)	DMSO	Down	0.106949529	0.331858098	FALSE
Inflammatory/TLR/chemokines	chemokine cluster (I) (M27.0)	DMSO	Up	0.163788336	0.392860546	FALSE
Inflammatory/TLR/chemokines	cell activation (IL15, IL23, TNF) (M24)	DMSO	Up	0.219526601	0.472004243	FALSE
Inflammatory/TLR/chemokines	inflammasome receptors and signaling (M53)	DMSO	Up	0.219634291	0.472004243	FALSE
Inflammatory/TLR/chemokines	chemokines and receptors (M38)	DMSO	Up	0.276235817	0.53473172	FALSE
Inflammatory/TLR/chemokines	chemokine cluster (II) (M27.1)	DMSO	Up	0.395380656	0.672784827	FALSE
Inflammatory/TLR/chemokines	cytokines - recepters cluster (M115)	DMSO	Up	0.651774744	0.843708411	FALSE
Inflammatory/TLR/chemokines	myeloid cell cytokines, metallopeptidases and laminins (M78)	DMSO	Down	0.78517291	0.911510722	FALSE
Inflammatory/TLR/chemokines	MHC-TLR7-TLR8 cluster (M146)	DMSO	Down	0.903756839	0.977911246	FALSE
Inflammatory/TLR/chemokines	inflammatory response (M33)	DMSO	Up	0.951293796	0.988837055	FALSE
Inflammatory/TLR/chemokines	TLR8-BAFF network (M25)	DMSO	Down	0.974496131	0.990844943	FALSE
Membrane Transport	intracellular transport (M147)	DMSO	Up	0.013213998	0.092684177	TRUE
Membrane Transport	transmembrane transport (I) (M87)	DMSO	Down	0.028478087	0.127848433	TRUE
Membrane Transport	transmembrane transport (II) (M191)	DMSO	Up	0.123115147	0.354461001	FALSE
Membrane Transport	golgi membrane (II) (M237)	DMSO	Up	0.157043443	0.389837253	FALSE
Membrane Transport	enriched in membrane proteins (M124)	DMSO	Down	0.232284962	0.480511049	FALSE
Membrane Transport	endoplasmic reticulum (M37.2)	DMSO	Down	0.344080459	0.610092242	FALSE
Membrane Transport	Membrane, ER proteins (M134)	DMSO	Up	0.439929507	0.724206846	FALSE
Metabolism	heme biosynthesis (II) (M222)	DMSO	Down	0.024993577	0.121944795	TRUE
Metabolism	proteasome (M226)	DMSO	Up	0.025626503	0.121944795	TRUE
Metabolism	nucleotide metabolism (M181)	DMSO	Down	0.058315395	0.219724079	FALSE
Metabolism	lysosome (M209)	DMSO	Down	0.091475231	0.302207417	FALSE
Metabolism	glycerophospholipid metabolism (M114.1)	DMSO	Down	0.266421764	0.525373759	FALSE
Metabolism	lysosomal/endosomal proteins (M139)	DMSO	Down	0.342112202	0.610092242	FALSE
Metabolism	lipid metabolism, endoplasmic reticulum (M92)	DMSO	Up	0.544128704	0.760253611	FALSE
Metabolism	heme biosynthesis (I) (M171)	DMSO	Up	0.564975911	0.760253611	FALSE
Metabolism	purine nucleotide biosynthesis (M212)	DMSO	Down	0.735798951	0.887163307	FALSE
Metabolism	inositol phosphate metabolism (M129)	DMSO	Up	0.850958081	0.94006364	FALSE
Mitochondria	respiratory electron transport chain (mitochondrion) (M231)	DMSO	Up	9.60E-04	0.025329967	TRUE
Mitochondria	respiratory electron transport chain (mitochondrion) (M219)	DMSO	Up	0.001779803	0.037553853	TRUE
Mitochondria	respiratory electron transport chain (mitochondrion) (M238)	DMSO	Up	0.002146114	0.037735836	TRUE
Mitochondria	respiratory electron transport chain (mitochondrion) (M216)	DMSO	Up	0.009622437	0.081213367	TRUE
Mitochondria	mitochondrial cluster (M235)	DMSO	Down	0.803028564	0.911510722	FALSE
Monocytes	enriched in myeloid cells and monocytes (M81)	DMSO	Down	0.004679743	0.058083871	TRUE
Monocytes	enriched in monocytes (II) (M11.0)	DMSO	Down	0.030353573	0.133429247	TRUE
Monocytes	enriched in monocytes (IV) (M118.0)	DMSO	Down	0.076448096	0.282992074	FALSE
Monocytes	Monocyte surface signature (S4)	DMSO	Down	0.079483652	0.289156044	FALSE
Monocytes	enriched in monocytes (surface) (M118.1)	DMSO	Down	0.148141879	0.381194348	FALSE
Monocytes	enriched in monocytes (III) (M73)	DMSO	Up	0.666688377	0.848367167	FALSE
Monocytes	RA, WNT, CSF receptors network (monocyte) (M23)	DMSO	Up	0.946259819	0.988837055	FALSE
Monocytes	enriched in monocytes (I) (M4.15)	DMSO	Up	0.974802416	0.990844943	FALSE
NA	enriched for ubiquitination (M138)	DMSO	Up	0.001119444	0.026244738	TRUE
NA	chromosome Y linked (M240)	DMSO	Up	0.023045966	0.12156747	TRUE
NA	erythrocyte differentiation (M173)	DMSO	Down	0.566818912	0.760253611	FALSE
NA	regulation of localization (GO) (M63)	DMSO	Up	0.998318397	0.998318397	FALSE
Neutrophils	enriched in neutrophils (I) (M37.1)	DMSO	Down	0.082873354	0.29143796	FALSE
Neutrophils	formyl peptide receptor mediated neutrophil response (M11.2)	DMSO	Up	0.308701611	0.566400347	FALSE
Neutrophils	enriched in neutrophils (II) (M163)	DMSO	Down	0.356107766	0.626156156	FALSE
Neutrophils	recruitment of neutrophils (M132)	DMSO	Down	0.538920265	0.760253611	FALSE
NK Cells	enriched in NK cells (I) (M7.2)	DMSO	Up	1.92E-08	2.02E-06	TRUE
NK Cells	enriched in NK cells (II) (M61.0)	DMSO	Up	8.91E-04	0.025329967	TRUE
NK Cells	enriched in NK cells (III) (M157)	DMSO	Up	0.008948518	0.078672388	TRUE
NK Cells	NK cell surface signature (S1)	DMSO	Up	0.177155671	0.415331628	FALSE
NK Cells	enriched in NK cells (receptor activation) (M61.2)	DMSO	Up	0.183861133	0.426315374	FALSE
Nuclear Pore	nuclear pore, transport; mRNA splicing, processing (M143)	DMSO	Down	0.500001223	0.752973527	FALSE
Nuclear Pore	nuclear pore complex (M106.0)	DMSO	Down	0.690571412	0.857120988	FALSE
Nuclear Pore	nuclear pore complex (mitosis) (M106.1)	DMSO	Down	0.775307064	0.90883217	FALSE
Plasma Cells	plasma cells & B cells, immunoglobulins (M156.0)	DMSO	Down	0.004477488	0.058083871	TRUE
Plasma Cells	Plasma cell surface signature (S3)	DMSO	Down	0.258548082	0.518692673	FALSE
Platelets/Coagulation	platelet activation (I) (M32.0)	DMSO	Up	0.118362544	0.350124778	FALSE
Platelets/Coagulation	platelet activation - actin binding (M196)	DMSO	Up	0.222506949	0.472004243	FALSE
Platelets/Coagulation	blood coagulation (M11.1)	DMSO	Down	0.323188145	0.585897422	FALSE
Platelets/Coagulation	platelet activation (III) (M42)	DMSO	Up	0.556009373	0.760253611	FALSE
Platelets/Coagulation	platelet activation and degranulation (M85)	DMSO	Up	0.773605821	0.90883217	FALSE
Platelets/Coagulation	platelet activation (II) (M32.1)	DMSO	Down	0.986148996	0.990844943	FALSE
Signal Transduction	small GTPase mediated signal transduction (M215)	DMSO	Up	0.025390764	0.121944795	TRUE
Signal Transduction	enriched in G-protein coupled receptors (M130)	DMSO	Up	0.026007184	0.121944795	TRUE
Signal Transduction	G protein coupled receptors cluster (M155)	DMSO	Down	0.140153315	0.365090734	FALSE
Signal Transduction	Rho GTPase cycle (M4.14)	DMSO	Up	0.229353632	0.479144715	FALSE
Signal Transduction	growth factor induced, enriched in nuclear receptor subfamily 4 (M94)	DMSO	Down	0.421794335	0.706338133	FALSE
Signal Transduction	MAPK, RAS signaling (M100)	DMSO	Up	0.428138446	0.711316631	FALSE
Signal Transduction	phosphatidylinositol signaling system (M101)	DMSO	Up	0.442761532	0.724206846	FALSE
Signal Transduction	enriched for SMAD2/3 signaling (M97)	DMSO	Down	0.824140283	0.920071956	FALSE
Signal Transduction	PLK1 signaling events (M4.2)	DMSO	Down	0.89908979	0.977911246	FALSE
Signal Transduction	regulation of signal transduction (M3)	DMSO	Down	0.900804692	0.977911246	FALSE
Signal Transduction	suppression of MAPK signaling (M56)	DMSO	Down	0.959298117	0.990844943	FALSE
T Cells	enriched in T cells (I) (M7.0)	DMSO	Up	5.77E-09	1.22E-06	TRUE
T Cells	T cell activation (III) (M7.4)	DMSO	Up	1.01E-04	0.005794473	TRUE
T Cells	T cell activation (I) (M7.1)	DMSO	Up	1.10E-04	0.005794473	TRUE
T Cells	T cell differentiation (M14)	DMSO	Up	0.004278515	0.058083871	TRUE
T Cells	T cell differentiation via ITK and PKC (M18)	DMSO	Up	0.007483747	0.078672388	TRUE
T Cells	T cell signaling and costimulation (M44)	DMSO	Up	0.008633919	0.078672388	TRUE
T Cells	signaling in T cells (II) (M35.1)	DMSO	Up	0.011657103	0.092684177	TRUE
T Cells	T cell differentiation (Th2) (M19)	DMSO	Up	0.013617107	0.092684177	TRUE
T Cells	T cell activation (II) (M7.3)	DMSO	Up	0.016551836	0.097683602	TRUE
T Cells	signaling in T cells (I) (M35.0)	DMSO	Up	0.016618302	0.097683602	TRUE
T Cells	T cell activation and signaling (M5.1)	DMSO	Up	0.017340385	0.098887061	TRUE
T Cells	cell division (stimulated CD4+ T cells) (M46)	DMSO	Down	0.087655219	0.298310504	FALSE
T Cells	IL2, IL7, TCR network (M65)	DMSO	Up	0.095879936	0.306525249	FALSE
T Cells	T cell surface, activation (M36)	DMSO	Up	0.126816076	0.354461001	FALSE
T Cells	T cell surface signature (S0)	DMSO	Up	0.128318344	0.354461001	FALSE
T Cells	CORO1A-DEF6 network (I) (M32.2)	DMSO	Up	0.139164333	0.365090734	FALSE
T Cells	CD4 T cell surface signature Th2-stimulated (S7)	DMSO	Up	0.260575466	0.518692673	FALSE
T Cells	T cell activation (IV) (M52)	DMSO	Up	0.374134909	0.652417072	FALSE
T Cells	enriched in T cells (II) (M223)	DMSO	Up	0.496941121	0.752973527	FALSE
T Cells	CD28 costimulation (M12)	DMSO	Up	0.499286609	0.752973527	FALSE
T Cells	double positive thymocytes (M126)	DMSO	Up	0.503050736	0.752973527	FALSE
T Cells	CORO1A-DEF6 network (II) (M32.4)	DMSO	Up	0.620429802	0.813109865	FALSE
Transcription	transcription elongation, RNA polymerase II (M234)	DMSO	Up	0.015126561	0.097683602	TRUE
Transcription	spliceosome (M250)	DMSO	Up	0.016666397	0.097683602	TRUE
Transcription	enriched for TF motif TTCNRGNNNNTTC (M172)	DMSO	Down	0.092538996	0.302207417	FALSE
Transcription	regulation of transcription, transcription factors (M213)	DMSO	Up	0.119473858	0.350124778	FALSE
Transcription	putative targets of PAX3 (M89.0)	DMSO	Up	0.255276564	0.517916876	FALSE
Transcription	putative targets of PAX3 (M89.1)	DMSO	Up	0.271898994	0.531210071	FALSE
Transcription	enriched in DNA interacting proteins (M182)	DMSO	Down	0.379234754	0.655889615	FALSE
Transcription	AP-1 transcription factor network (M20)	DMSO	Up	0.392503292	0.672784827	FALSE
Transcription	enriched for TF motif PAX3 (M179)	DMSO	Up	0.453449814	0.730758735	FALSE
Transcription	enriched for promoter motif NATCACGTGAY (putative SREBF1 targets) (M178)	DMSO	Up	0.461577753	0.730758735	FALSE
Transcription	enriched for TF motif TNCATNTCCYR (M232)	DMSO	Down	0.462508529	0.730758735	FALSE
Transcription	E2F1 targets (Q4) (M10.1)	DMSO	Down	0.609711656	0.804057247	FALSE
Transcription	transcription regulation in cell development (M49)	DMSO	Down	0.638427977	0.831532735	FALSE
Transcription	targets of FOSL1/2 (M0)	DMSO	Up	0.682750688	0.857120988	FALSE
Transcription	KLF12 targets network (M32.3)	DMSO	Up	0.750300155	0.898558248	FALSE
Transcription	E2F transcription factor network (M8)	DMSO	Down	0.788248538	0.911510722	FALSE
Transcription	C-MYC transcriptional network (M4.12)	DMSO	Down	0.817232264	0.917212807	FALSE
Transcription	E2F1 targets (Q3) (M10.0)	DMSO	Up	0.83427464	0.926483942	FALSE
Transcription	transcriptional targets of glucocorticoid receptor (M74)	DMSO	Up	0.951345603	0.988837055	FALSE
Translation	translation initiation factor 3 complex (M245)	DMSO	Up	0.007969029	0.078672388	TRUE
Translation	chaperonin mediated protein folding (I) (M204.0)	DMSO	Up	0.028362926	0.127848433	TRUE
Translation	chaperonin mediated protein folding (II) (M204.1)	DMSO	Up	0.03220654	0.138685305	TRUE
Translation	translation initiation (M227)	DMSO	Up	0.132939394	0.356254697	FALSE
Antigen Presentation	enriched in antigen presentation (I) (M71)	HBS	Down	0.008392187	0.499274569	FALSE
Antigen Presentation	antigen presentation (lipids and proteins) (M28)	HBS	Down	0.407303471	0.934558231	FALSE
Antigen Presentation	enriched in antigen presentation (II) (M95.0)	HBS	Down	0.612661593	0.934558231	FALSE
Antigen Presentation	regulation of antigen presentation and immune response (M5.0)	HBS	Down	0.669630944	0.947293841	FALSE
Antigen Presentation	enriched in antigen presentation (III) (M95.1)	HBS	Down	0.724703615	0.972363874	FALSE
Antigen Presentation	antigen processing and presentation (M200)	HBS	Up	0.81579977	0.972363874	FALSE
Antiviral/IFN	innate antiviral response (M150)	HBS	Up	0.141922964	0.809344468	FALSE
Antiviral/IFN	viral sensing & immunity; IRF2 targets network (II) (M111.1)	HBS	Up	0.322750908	0.894748917	FALSE
Antiviral/IFN	type I interferon response (M127)	HBS	Up	0.412312311	0.934558231	FALSE
Antiviral/IFN	antiviral IFN signature (M75)	HBS	Up	0.64039304	0.93835369	FALSE
Antiviral/IFN	viral sensing & immunity; IRF2 targets network (I) (M111.0)	HBS	Down	0.679104755	0.947293841	FALSE
Antiviral/IFN	RIG-1 like receptor signaling (M68)	HBS	Up	0.744823198	0.972363874	FALSE
Antiviral/IFN	innate activation by cytosolic DNA sensing (M13)	HBS	Up	0.912258606	0.972363874	FALSE
B Cells	B cell development (M9)	HBS	Up	0.015820446	0.650407981	FALSE
B Cells	BCR signaling (M54)	HBS	Down	0.098724813	0.705677767	FALSE
B Cells	B cell surface signature (S2)	HBS	Up	0.20948822	0.843773444	FALSE
B Cells	enriched in naive and memory B cells (M83)	HBS	Up	0.358115119	0.934558231	FALSE
B Cells	Naive B cell surface signature (S8)	HBS	Up	0.381990919	0.934558231	FALSE
B Cells	enriched in B cells (III) (M47.2)	HBS	Up	0.413080936	0.934558231	FALSE
B Cells	enriched in B cells (VI) (M69)	HBS	Down	0.474445764	0.934558231	FALSE
B Cells	enriched in B cells (V) (M47.4)	HBS	Up	0.514694764	0.934558231	FALSE
B Cells	enriched in B cells (I) (M47.0)	HBS	Down	0.536825484	0.934558231	FALSE
B Cells	enriched in B cells (IV) (M47.3)	HBS	Down	0.614820743	0.934558231	FALSE
B Cells	B cell development/activation (M58)	HBS	Down	0.799468789	0.972363874	FALSE
B Cells	enriched in B cells (II) (M47.1)	HBS	Up	0.86494333	0.972363874	FALSE
B Cells	Memory B cell surface signature (S9)	HBS	Up	0.924539577	0.972363874	FALSE
Cell Cycle	cell division - E2F transcription network (M4.8)	HBS	Up	0.052678576	0.705677767	FALSE
Cell Cycle	enriched in cell cycle (M167)	HBS	Down	0.065982648	0.705677767	FALSE
Cell Cycle	mitotic cell cycle (M4.7)	HBS	Down	0.082386242	0.705677767	FALSE
Cell Cycle	cell cycle (II) (M4.10)	HBS	Up	0.113865768	0.706637558	FALSE
Cell Cycle	cell cycle, ATP binding (M144)	HBS	Down	0.242533949	0.854515994	FALSE
Cell Cycle	cell cycle and growth arrest (M31)	HBS	Down	0.313260185	0.894748917	FALSE
Cell Cycle	mitotic cell cycle in stimulated CD4 T cells (M4.9)	HBS	Up	0.370442701	0.934558231	FALSE
Cell Cycle	cell division (M37.3)	HBS	Up	0.392164187	0.934558231	FALSE
Cell Cycle	mismatch repair (II) (M22.1)	HBS	Up	0.523227328	0.934558231	FALSE
Cell Cycle	mitotic cell division (M6)	HBS	Down	0.566108436	0.934558231	FALSE
Cell Cycle	mitosis (TF motif CCAATNNSNNNGCG) (M169)	HBS	Up	0.605187923	0.934558231	FALSE
Cell Cycle	cell cycle (III) (M103)	HBS	Up	0.613039674	0.934558231	FALSE
Cell Cycle	DNA repair (M76)	HBS	Up	0.668042499	0.947293841	FALSE
Cell Cycle	mismatch repair (I) (M22.0)	HBS	Down	0.672376772	0.947293841	FALSE
Cell Cycle	mitotic cell cycle - DNA replication (M4.4)	HBS	Up	0.751062787	0.972363874	FALSE
Cell Cycle	mitotic cell cycle in stimulated CD4 T cells (M4.5)	HBS	Up	0.792901104	0.972363874	FALSE
Cell Cycle	cell division in stimulated CD4 T cells (M4.6)	HBS	Up	0.858936152	0.972363874	FALSE
Cell Cycle	cell cycle (I) (M4.1)	HBS	Up	0.861870406	0.972363874	FALSE
Cell Cycle	cell cycle, mitotic phase (M230)	HBS	Down	0.885528783	0.972363874	FALSE
Cell Cycle	mitotic cell cycle in stimulated CD4 T cells (M4.11)	HBS	Down	0.914830847	0.972363874	FALSE
Cell Cycle	cell cycle and transcription (M4.0)	HBS	Up	0.92677945	0.972363874	FALSE
Complement	complement activation (I) (M112.0)	HBS	Up	0.101750387	0.705677767	FALSE
Dendritic Cells	enriched in dendritic cells (M168)	HBS	Down	0.067406922	0.705677767	FALSE
Dendritic Cells	Activated (LPS) dendritic cell surface signature (S11)	HBS	Up	0.181783803	0.834839062	FALSE
Dendritic Cells	myeloid, dendritic cell activation via NFkB (II) (M43.1)	HBS	Down	0.261754514	0.864963616	FALSE
Dendritic Cells	activated dendritic cells (M67)	HBS	Up	0.381798237	0.934558231	FALSE
Dendritic Cells	myeloid, dendritic cell activation via NFkB (I) (M43.0)	HBS	Down	0.472602362	0.934558231	FALSE
Dendritic Cells	complement and other receptors in DCs (M40)	HBS	Up	0.505906772	0.934558231	FALSE
Dendritic Cells	enriched in activated dendritic cells/monocytes (M64)	HBS	Down	0.544104908	0.934558231	FALSE
Dendritic Cells	enriched in activated dendritic cells (II) (M165)	HBS	Up	0.558697948	0.934558231	FALSE
Dendritic Cells	proinflammatory dendritic cell, myeloid cell response (M86.1)	HBS	Down	0.68195731	0.947293841	FALSE
Dendritic Cells	CD1 and other DC receptors (M50)	HBS	Down	0.739208432	0.972363874	FALSE
Dendritic Cells	DC surface signature (S5)	HBS	Up	0.836398462	0.972363874	FALSE
Dendritic Cells	enriched in activated dendritic cells (I) (M119)	HBS	Down	0.901400548	0.972363874	FALSE
Dendritic Cells	Resting dendritic cell surface signature (S10)	HBS	Up	0.940227042	0.972363874	FALSE
ECM and Migration	extracellular matrix, complement (M140)	HBS	Down	0.056911545	0.705677767	FALSE
ECM and Migration	leukocyte migration (M88.0)	HBS	Up	0.077505726	0.705677767	FALSE
ECM and Migration	cell adhesion (GO) (M117)	HBS	Down	0.086988726	0.705677767	FALSE
ECM and Migration	cell adhesion (M51)	HBS	Down	0.093793982	0.705677767	FALSE
ECM and Migration	integrin cell surface interactions (I) (M1.0)	HBS	Down	0.103677776	0.705677767	FALSE
ECM and Migration	extracellular matrix (II) (M2.1)	HBS	Up	0.24299033	0.854515994	FALSE
ECM and Migration	leukocyte activation and migration (M45)	HBS	Down	0.266457986	0.864963616	FALSE
ECM and Migration	extracellular region cluster (GO) (M189)	HBS	Down	0.319493948	0.894748917	FALSE
ECM and Migration	cytoskeleton/actin (SRF transcription targets) (M145.1)	HBS	Up	0.377509981	0.934558231	FALSE
ECM and Migration	cell junction (GO) (M4.13)	HBS	Down	0.402241149	0.934558231	FALSE
ECM and Migration	collagen, TGFB family et al (M77)	HBS	Down	0.410110164	0.934558231	FALSE
ECM and Migration	cell adhesion (lymphocyte homing) (M21)	HBS	Down	0.412141755	0.934558231	FALSE
ECM and Migration	cytoskeletal remodeling (enriched for SRF targets) (M34)	HBS	Down	0.424580434	0.934558231	FALSE
ECM and Migration	integrins and cell adhesion (M84)	HBS	Down	0.467394833	0.934558231	FALSE
ECM and Migration	receptors, cell migration (M109)	HBS	Down	0.61966569	0.934558231	FALSE
ECM and Migration	adhesion and migration, chemotaxis (M91)	HBS	Up	0.626497324	0.934558231	FALSE
ECM and Migration	cytoskeleton/actin (SRF transcription targets) (M145.0)	HBS	Up	0.633373588	0.934558231	FALSE
ECM and Migration	integrin mediated leukocyte migration (M39)	HBS	Up	0.759550404	0.972363874	FALSE
ECM and Migration	cell movement, Adhesion & Platelet activation (M30)	HBS	Down	0.764074816	0.972363874	FALSE
ECM and Migration	cytoskeletal remodeling (M32.8)	HBS	Down	0.976893215	0.976893215	FALSE
General Immune	leukocyte differentiation (M160)	HBS	Down	0.071960913	0.705677767	FALSE
General Immune	CCR1, 7 and cell signaling (M59)	HBS	Up	0.273628136	0.871490287	FALSE
General Immune	lymphocyte generic cluster (M60)	HBS	Down	0.372822471	0.934558231	FALSE
General Immune	immune activation - generic cluster (M37.0)	HBS	Up	0.489646285	0.934558231	FALSE
General Immune	myeloid cell enriched receptors and transporters (M4.3)	HBS	Up	0.545101685	0.934558231	FALSE
General Immune	immuregulation - monocytes, T and B cells (M57)	HBS	Down	0.776200531	0.972363874	FALSE
General Immune	T & B cell development, activation (M62.0)	HBS	Up	0.874237243	0.972363874	FALSE
Inflammatory/TLR/chemokines	chemokines and inflammatory molecules in myeloid cells (M86.0)	HBS	Down	0.018495014	0.650407981	FALSE
Inflammatory/TLR/chemokines	proinflammatory cytokines and chemokines (M29)	HBS	Down	0.043267732	0.705677767	FALSE
Inflammatory/TLR/chemokines	MHC-TLR7-TLR8 cluster (M146)	HBS	Down	0.242028764	0.854515994	FALSE
Inflammatory/TLR/chemokines	cell activation (IL15, IL23, TNF) (M24)	HBS	Down	0.326564727	0.894748917	FALSE
Inflammatory/TLR/chemokines	TLR and inflammatory signaling (M16)	HBS	Up	0.435782115	0.934558231	FALSE
Inflammatory/TLR/chemokines	chemokines and receptors (M38)	HBS	Down	0.482728663	0.934558231	FALSE
Inflammatory/TLR/chemokines	chemokine cluster (II) (M27.1)	HBS	Up	0.52039313	0.934558231	FALSE
Inflammatory/TLR/chemokines	chemokine cluster (I) (M27.0)	HBS	Down	0.540671907	0.934558231	FALSE
Inflammatory/TLR/chemokines	myeloid cell cytokines, metallopeptidases and laminins (M78)	HBS	Down	0.559491742	0.934558231	FALSE
Inflammatory/TLR/chemokines	TLR8-BAFF network (M25)	HBS	Up	0.563200971	0.934558231	FALSE
Inflammatory/TLR/chemokines	inflammasome receptors and signaling (M53)	HBS	Up	0.596793562	0.934558231	FALSE
Inflammatory/TLR/chemokines	inflammatory response (M33)	HBS	Down	0.763852464	0.972363874	FALSE
Inflammatory/TLR/chemokines	cytokines - recepters cluster (M115)	HBS	Up	0.858733698	0.972363874	FALSE
Membrane Transport	transmembrane transport (I) (M87)	HBS	Up	0.187474685	0.840264694	FALSE
Membrane Transport	intracellular transport (M147)	HBS	Down	0.276729143	0.871490287	FALSE
Membrane Transport	endoplasmic reticulum (M37.2)	HBS	Down	0.477234507	0.934558231	FALSE
Membrane Transport	transmembrane transport (II) (M191)	HBS	Down	0.630087804	0.934558231	FALSE
Membrane Transport	enriched in membrane proteins (M124)	HBS	Up	0.796220183	0.972363874	FALSE
Membrane Transport	golgi membrane (II) (M237)	HBS	Down	0.86001916	0.972363874	FALSE
Membrane Transport	Membrane, ER proteins (M134)	HBS	Down	0.885094945	0.972363874	FALSE
Metabolism	nucleotide metabolism (M181)	HBS	Up	0.092663538	0.705677767	FALSE
Metabolism	lysosome (M209)	HBS	Up	0.129264532	0.757633784	FALSE
Metabolism	lipid metabolism, endoplasmic reticulum (M92)	HBS	Down	0.162014229	0.813928624	FALSE
Metabolism	purine nucleotide biosynthesis (M212)	HBS	Up	0.330760263	0.894748917	FALSE
Metabolism	inositol phosphate metabolism (M129)	HBS	Down	0.539598738	0.934558231	FALSE
Metabolism	heme biosynthesis (II) (M222)	HBS	Up	0.585163037	0.934558231	FALSE
Metabolism	proteasome (M226)	HBS	Down	0.709531325	0.965878126	FALSE
Metabolism	heme biosynthesis (I) (M171)	HBS	Down	0.82999431	0.972363874	FALSE
Metabolism	lysosomal/endosomal proteins (M139)	HBS	Up	0.926399901	0.972363874	FALSE
Metabolism	glycerophospholipid metabolism (M114.1)	HBS	Down	0.93124822	0.972363874	FALSE
Mitochondria	respiratory electron transport chain (mitochondrion) (M231)	HBS	Down	0.009464921	0.499274569	FALSE
Mitochondria	respiratory electron transport chain (mitochondrion) (M219)	HBS	Down	0.042559671	0.705677767	FALSE
Mitochondria	respiratory electron transport chain (mitochondrion) (M238)	HBS	Down	0.097171258	0.705677767	FALSE
Mitochondria	respiratory electron transport chain (mitochondrion) (M216)	HBS	Down	0.57573975	0.934558231	FALSE
Mitochondria	mitochondrial cluster (M235)	HBS	Down	0.701233936	0.960781561	FALSE
Monocytes	enriched in myeloid cells and monocytes (M81)	HBS	Up	0.022027114	0.663960139	FALSE
Monocytes	enriched in monocytes (surface) (M118.1)	HBS	Down	0.626758837	0.934558231	FALSE
Monocytes	enriched in monocytes (I) (M4.15)	HBS	Down	0.668466557	0.947293841	FALSE
Monocytes	enriched in monocytes (III) (M73)	HBS	Up	0.896604313	0.972363874	FALSE
Monocytes	enriched in monocytes (IV) (M118.0)	HBS	Up	0.911407332	0.972363874	FALSE
Monocytes	RA, WNT, CSF receptors network (monocyte) (M23)	HBS	Down	0.942748345	0.972363874	FALSE
Monocytes	Monocyte surface signature (S4)	HBS	Up	0.969358428	0.976893215	FALSE
Monocytes	enriched in monocytes (II) (M11.0)	HBS	Up	0.973447652	0.976893215	FALSE
NA	enriched for ubiquitination (M138)	HBS	Down	0.156168315	0.813928624	FALSE
NA	erythrocyte differentiation (M173)	HBS	Down	0.551274469	0.934558231	FALSE
NA	chromosome Y linked (M240)	HBS	Up	0.602471121	0.934558231	FALSE
NA	regulation of localization (GO) (M63)	HBS	Down	0.853389707	0.972363874	FALSE
Neutrophils	recruitment of neutrophils (M132)	HBS	Up	0.41660032	0.934558231	FALSE
Neutrophils	enriched in neutrophils (II) (M163)	HBS	Up	0.682410729	0.947293841	FALSE
Neutrophils	enriched in neutrophils (I) (M37.1)	HBS	Up	0.692638416	0.955207228	FALSE
Neutrophils	formyl peptide receptor mediated neutrophil response (M11.2)	HBS	Down	0.898389858	0.972363874	FALSE
NK Cells	enriched in NK cells (III) (M157)	HBS	Down	0.073033629	0.705677767	FALSE
NK Cells	NK cell surface signature (S1)	HBS	Up	0.200439847	0.840264694	FALSE
NK Cells	enriched in NK cells (II) (M61.0)	HBS	Down	0.613173696	0.934558231	FALSE
NK Cells	enriched in NK cells (I) (M7.2)	HBS	Up	0.846247396	0.972363874	FALSE
NK Cells	enriched in NK cells (receptor activation) (M61.2)	HBS	Down	0.852239906	0.972363874	FALSE
Nuclear Pore	nuclear pore complex (M106.0)	HBS	Up	0.502504149	0.934558231	FALSE
Nuclear Pore	nuclear pore, transport; mRNA splicing, processing (M143)	HBS	Down	0.584718232	0.934558231	FALSE
Nuclear Pore	nuclear pore complex (mitosis) (M106.1)	HBS	Up	0.665250989	0.947293841	FALSE
Plasma Cells	Plasma cell surface signature (S3)	HBS	Up	0.913708864	0.972363874	FALSE
Plasma Cells	plasma cells & B cells, immunoglobulins (M156.0)	HBS	Up	0.944713716	0.972363874	FALSE
Platelets/Coagulation	platelet activation (I) (M32.0)	HBS	Down	0.009091433	0.499274569	FALSE
Platelets/Coagulation	platelet activation (III) (M42)	HBS	Down	0.182002829	0.834839062	FALSE
Platelets/Coagulation	platelet activation - actin binding (M196)	HBS	Down	0.286393386	0.875782672	FALSE
Platelets/Coagulation	blood coagulation (M11.1)	HBS	Up	0.572003068	0.934558231	FALSE
Platelets/Coagulation	platelet activation (II) (M32.1)	HBS	Down	0.733076881	0.972363874	FALSE
Platelets/Coagulation	platelet activation and degranulation (M85)	HBS	Up	0.869523444	0.972363874	FALSE
Signal Transduction	G protein coupled receptors cluster (M155)	HBS	Up	0.051769591	0.705677767	FALSE
Signal Transduction	small GTPase mediated signal transduction (M215)	HBS	Down	0.108859627	0.706637558	FALSE
Signal Transduction	phosphatidylinositol signaling system (M101)	HBS	Down	0.192806981	0.840264694	FALSE
Signal Transduction	regulation of signal transduction (M3)	HBS	Down	0.256527911	0.864963616	FALSE
Signal Transduction	enriched for SMAD2/3 signaling (M97)	HBS	Down	0.29505563	0.881484409	FALSE
Signal Transduction	growth factor induced, enriched in nuclear receptor subfamily 4 (M94)	HBS	Up	0.314312092	0.894748917	FALSE
Signal Transduction	enriched in G-protein coupled receptors (M130)	HBS	Up	0.430647087	0.934558231	FALSE
Signal Transduction	suppression of MAPK signaling (M56)	HBS	Down	0.501483131	0.934558231	FALSE
Signal Transduction	MAPK, RAS signaling (M100)	HBS	Down	0.79565476	0.972363874	FALSE
Signal Transduction	PLK1 signaling events (M4.2)	HBS	Up	0.882534105	0.972363874	FALSE
Signal Transduction	Rho GTPase cycle (M4.14)	HBS	Up	0.968936502	0.976893215	FALSE
T Cells	CORO1A-DEF6 network (I) (M32.2)	HBS	Down	0.004571426	0.499274569	FALSE
T Cells	T cell activation and signaling (M5.1)	HBS	Down	0.025927011	0.683824906	FALSE
T Cells	double positive thymocytes (M126)	HBS	Down	0.030455814	0.705677767	FALSE
T Cells	T cell activation (III) (M7.4)	HBS	Down	0.03934895	0.705677767	FALSE
T Cells	signaling in T cells (II) (M35.1)	HBS	Up	0.062554702	0.705677767	FALSE
T Cells	T cell signaling and costimulation (M44)	HBS	Down	0.091509698	0.705677767	FALSE
T Cells	CD28 costimulation (M12)	HBS	Down	0.156488126	0.813928624	FALSE
T Cells	CORO1A-DEF6 network (II) (M32.4)	HBS	Down	0.158477549	0.813928624	FALSE
T Cells	T cell activation (I) (M7.1)	HBS	Down	0.179165655	0.834839062	FALSE
T Cells	CD4 T cell surface signature Th2-stimulated (S7)	HBS	Up	0.181058371	0.834839062	FALSE
T Cells	T cell differentiation (Th2) (M19)	HBS	Down	0.237806492	0.854515994	FALSE
T Cells	T cell surface signature (S0)	HBS	Up	0.25173042	0.864963616	FALSE
T Cells	enriched in T cells (I) (M7.0)	HBS	Down	0.264165955	0.864963616	FALSE
T Cells	signaling in T cells (I) (M35.0)	HBS	Up	0.367872602	0.934558231	FALSE
T Cells	enriched in T cells (II) (M223)	HBS	Up	0.446727233	0.934558231	FALSE
T Cells	T cell activation (II) (M7.3)	HBS	Up	0.550871481	0.934558231	FALSE
T Cells	cell division (stimulated CD4+ T cells) (M46)	HBS	Up	0.582999547	0.934558231	FALSE
T Cells	T cell activation (IV) (M52)	HBS	Up	0.633295621	0.934558231	FALSE
T Cells	IL2, IL7, TCR network (M65)	HBS	Down	0.722440661	0.972363874	FALSE
T Cells	T cell surface, activation (M36)	HBS	Up	0.870596951	0.972363874	FALSE
T Cells	T cell differentiation via ITK and PKC (M18)	HBS	Down	0.929953542	0.972363874	FALSE
T Cells	T cell differentiation (M14)	HBS	Down	0.941992923	0.972363874	FALSE
Transcription	transcriptional targets of glucocorticoid receptor (M74)	HBS	Down	0.078274716	0.705677767	FALSE
Transcription	AP-1 transcription factor network (M20)	HBS	Down	0.111220714	0.706637558	FALSE
Transcription	enriched for promoter motif NATCACGTGAY (putative SREBF1 targets) (M178)	HBS	Down	0.118128273	0.712144729	FALSE
Transcription	transcription regulation in cell development (M49)	HBS	Down	0.160404304	0.813928624	FALSE
Transcription	spliceosome (M250)	HBS	Down	0.195603517	0.840264694	FALSE
Transcription	targets of FOSL1/2 (M0)	HBS	Down	0.203097153	0.840264694	FALSE
Transcription	putative targets of PAX3 (M89.0)	HBS	Down	0.214963426	0.843773444	FALSE
Transcription	enriched for TF motif TTCNRGNNNNTTC (M172)	HBS	Up	0.215942019	0.843773444	FALSE
Transcription	C-MYC transcriptional network (M4.12)	HBS	Down	0.23286123	0.854515994	FALSE
Transcription	transcription elongation, RNA polymerase II (M234)	HBS	Down	0.280906948	0.871637735	FALSE
Transcription	KLF12 targets network (M32.3)	HBS	Down	0.296613237	0.881484409	FALSE
Transcription	regulation of transcription, transcription factors (M213)	HBS	Down	0.310256954	0.894748917	FALSE
Transcription	enriched for TF motif PAX3 (M179)	HBS	Down	0.459922353	0.934558231	FALSE
Transcription	enriched for TF motif TNCATNTCCYR (M232)	HBS	Down	0.519832422	0.934558231	FALSE
Transcription	putative targets of PAX3 (M89.1)	HBS	Down	0.543622768	0.934558231	FALSE
Transcription	E2F1 targets (Q4) (M10.1)	HBS	Up	0.580731577	0.934558231	FALSE
Transcription	E2F1 targets (Q3) (M10.0)	HBS	Up	0.588300714	0.934558231	FALSE
Transcription	enriched in DNA interacting proteins (M182)	HBS	Down	0.949707496	0.972758649	FALSE
Transcription	E2F transcription factor network (M8)	HBS	Down	0.958710832	0.976893215	FALSE
Translation	translation initiation factor 3 complex (M245)	HBS	Down	0.221985602	0.85161749	FALSE
Translation	translation initiation (M227)	HBS	Down	0.805758883	0.972363874	FALSE
Translation	chaperonin mediated protein folding (II) (M204.1)	HBS	Down	0.817411901	0.972363874	FALSE
Translation	chaperonin mediated protein folding (I) (M204.0)	HBS	Up	0.928812843	0.972363874	FALSE
Antigen Presentation	enriched in antigen presentation (III) (M95.1)	CSP	Up	0.062541658	0.741053658	FALSE
Antigen Presentation	enriched in antigen presentation (I) (M71)	CSP	Down	0.238856118	0.913918736	FALSE
Antigen Presentation	antigen processing and presentation (M200)	CSP	Up	0.375846366	0.928822757	FALSE
Antigen Presentation	regulation of antigen presentation and immune response (M5.0)	CSP	Up	0.404730853	0.928822757	FALSE
Antigen Presentation	enriched in antigen presentation (II) (M95.0)	CSP	Up	0.406137344	0.928822757	FALSE
Antigen Presentation	antigen presentation (lipids and proteins) (M28)	CSP	Up	0.669256257	0.928822757	FALSE
Antiviral/IFN	viral sensing & immunity; IRF2 targets network (II) (M111.1)	CSP	Up	0.037829238	0.707817727	FALSE
Antiviral/IFN	type I interferon response (M127)	CSP	Up	0.146711807	0.863530326	FALSE
Antiviral/IFN	innate antiviral response (M150)	CSP	Up	0.204712971	0.887267284	FALSE
Antiviral/IFN	RIG-1 like receptor signaling (M68)	CSP	Up	0.427477848	0.928822757	FALSE
Antiviral/IFN	innate activation by cytosolic DNA sensing (M13)	CSP	Up	0.455132728	0.928822757	FALSE
Antiviral/IFN	antiviral IFN signature (M75)	CSP	Up	0.561279212	0.928822757	FALSE
Antiviral/IFN	viral sensing & immunity; IRF2 targets network (I) (M111.0)	CSP	Down	0.863503348	0.953922547	FALSE
B Cells	enriched in B cells (II) (M47.1)	CSP	Up	0.048225615	0.741053658	FALSE
B Cells	enriched in naive and memory B cells (M83)	CSP	Up	0.058458155	0.741053658	FALSE
B Cells	enriched in B cells (V) (M47.4)	CSP	Up	0.072147673	0.741053658	FALSE
B Cells	enriched in B cells (III) (M47.2)	CSP	Up	0.112971297	0.810176836	FALSE
B Cells	enriched in B cells (I) (M47.0)	CSP	Up	0.246888	0.913918736	FALSE
B Cells	enriched in B cells (VI) (M69)	CSP	Up	0.377350539	0.928822757	FALSE
B Cells	enriched in B cells (IV) (M47.3)	CSP	Up	0.464707867	0.928822757	FALSE
B Cells	Naive B cell surface signature (S8)	CSP	Down	0.486776916	0.928822757	FALSE
B Cells	Memory B cell surface signature (S9)	CSP	Down	0.525168734	0.928822757	FALSE
B Cells	BCR signaling (M54)	CSP	Up	0.543330706	0.928822757	FALSE
B Cells	B cell development/activation (M58)	CSP	Up	0.576222525	0.928822757	FALSE
B Cells	B cell development (M9)	CSP	Up	0.71520944	0.928822757	FALSE
B Cells	B cell surface signature (S2)	CSP	Down	0.835580281	0.943860951	FALSE
Cell Cycle	cell division (M37.3)	CSP	Up	0.010953111	0.462221304	FALSE
Cell Cycle	mitotic cell cycle (M4.7)	CSP	Up	0.051566222	0.741053658	FALSE
Cell Cycle	mismatch repair (II) (M22.1)	CSP	Up	0.064476985	0.741053658	FALSE
Cell Cycle	cell cycle, ATP binding (M144)	CSP	Up	0.089013811	0.810176836	FALSE
Cell Cycle	mitosis (TF motif CCAATNNSNNNGCG) (M169)	CSP	Up	0.107986735	0.810176836	FALSE
Cell Cycle	DNA repair (M76)	CSP	Up	0.120630399	0.810176836	FALSE
Cell Cycle	mismatch repair (I) (M22.0)	CSP	Up	0.156268635	0.863530326	FALSE
Cell Cycle	cell cycle (III) (M103)	CSP	Up	0.266132848	0.915695591	FALSE
Cell Cycle	cell division - E2F transcription network (M4.8)	CSP	Up	0.27774653	0.915695591	FALSE
Cell Cycle	mitotic cell cycle in stimulated CD4 T cells (M4.9)	CSP	Up	0.36298378	0.928822757	FALSE
Cell Cycle	cell cycle and growth arrest (M31)	CSP	Up	0.434541357	0.928822757	FALSE
Cell Cycle	cell cycle and transcription (M4.0)	CSP	Up	0.637455316	0.928822757	FALSE
Cell Cycle	mitotic cell cycle in stimulated CD4 T cells (M4.5)	CSP	Up	0.665181478	0.928822757	FALSE
Cell Cycle	mitotic cell division (M6)	CSP	Up	0.702851862	0.928822757	FALSE
Cell Cycle	cell cycle, mitotic phase (M230)	CSP	Down	0.704721936	0.928822757	FALSE
Cell Cycle	cell division in stimulated CD4 T cells (M4.6)	CSP	Up	0.722893164	0.928822757	FALSE
Cell Cycle	mitotic cell cycle in stimulated CD4 T cells (M4.11)	CSP	Down	0.762848399	0.929434698	FALSE
Cell Cycle	cell cycle (I) (M4.1)	CSP	Down	0.845589025	0.944017377	FALSE
Cell Cycle	cell cycle (II) (M4.10)	CSP	Down	0.913139487	0.983277025	FALSE
Cell Cycle	enriched in cell cycle (M167)	CSP	Down	0.913375815	0.983277025	FALSE
Cell Cycle	mitotic cell cycle - DNA replication (M4.4)	CSP	Up	0.981259459	0.990649502	FALSE
Complement	complement activation (I) (M112.0)	CSP	Up	0.635419746	0.928822757	FALSE
Dendritic Cells	activated dendritic cells (M67)	CSP	Up	0.01362626	0.474641075	FALSE
Dendritic Cells	enriched in activated dendritic cells (I) (M119)	CSP	Up	0.223842167	0.908282638	FALSE
Dendritic Cells	enriched in dendritic cells (M168)	CSP	Down	0.24675409	0.913918736	FALSE
Dendritic Cells	complement and other receptors in DCs (M40)	CSP	Up	0.27435401	0.915695591	FALSE
Dendritic Cells	enriched in activated dendritic cells/monocytes (M64)	CSP	Up	0.366693162	0.928822757	FALSE
Dendritic Cells	proinflammatory dendritic cell, myeloid cell response (M86.1)	CSP	Up	0.426151047	0.928822757	FALSE
Dendritic Cells	CD1 and other DC receptors (M50)	CSP	Up	0.528566355	0.928822757	FALSE
Dendritic Cells	myeloid, dendritic cell activation via NFkB (II) (M43.1)	CSP	Up	0.651953898	0.928822757	FALSE
Dendritic Cells	enriched in activated dendritic cells (II) (M165)	CSP	Up	0.682159879	0.928822757	FALSE
Dendritic Cells	Activated (LPS) dendritic cell surface signature (S11)	CSP	Down	0.714504079	0.928822757	FALSE
Dendritic Cells	Resting dendritic cell surface signature (S10)	CSP	Up	0.788322265	0.939751401	FALSE
Dendritic Cells	myeloid, dendritic cell activation via NFkB (I) (M43.0)	CSP	Down	0.959994602	0.988092005	FALSE
Dendritic Cells	DC surface signature (S5)	CSP	Down	0.987664677	0.992322682	FALSE
ECM and Migration	integrin cell surface interactions (I) (M1.0)	CSP	Down	0.209910915	0.887267284	FALSE
ECM and Migration	extracellular matrix, complement (M140)	CSP	Up	0.272146247	0.915695591	FALSE
ECM and Migration	extracellular region cluster (GO) (M189)	CSP	Up	0.295261031	0.928822757	FALSE
ECM and Migration	cell adhesion (lymphocyte homing) (M21)	CSP	Up	0.355409789	0.928822757	FALSE
ECM and Migration	receptors, cell migration (M109)	CSP	Up	0.399440386	0.928822757	FALSE
ECM and Migration	integrin mediated leukocyte migration (M39)	CSP	Up	0.481058291	0.928822757	FALSE
ECM and Migration	adhesion and migration, chemotaxis (M91)	CSP	Down	0.532443098	0.928822757	FALSE
ECM and Migration	cytoskeleton/actin (SRF transcription targets) (M145.0)	CSP	Up	0.578392277	0.928822757	FALSE
ECM and Migration	cytoskeleton/actin (SRF transcription targets) (M145.1)	CSP	Up	0.598078607	0.928822757	FALSE
ECM and Migration	cell adhesion (M51)	CSP	Down	0.632453579	0.928822757	FALSE
ECM and Migration	cytoskeletal remodeling (M32.8)	CSP	Up	0.66589543	0.928822757	FALSE
ECM and Migration	integrins and cell adhesion (M84)	CSP	Down	0.668098512	0.928822757	FALSE
ECM and Migration	cell junction (GO) (M4.13)	CSP	Down	0.668803157	0.928822757	FALSE
ECM and Migration	collagen, TGFB family et al (M77)	CSP	Down	0.747648767	0.929143306	FALSE
ECM and Migration	cell movement, Adhesion & Platelet activation (M30)	CSP	Down	0.753002395	0.929143306	FALSE
ECM and Migration	cell adhesion (GO) (M117)	CSP	Up	0.772625089	0.929434698	FALSE
ECM and Migration	leukocyte migration (M88.0)	CSP	Down	0.795311028	0.942756331	FALSE
ECM and Migration	leukocyte activation and migration (M45)	CSP	Up	0.838110978	0.943860951	FALSE
ECM and Migration	cytoskeletal remodeling (enriched for SRF targets) (M34)	CSP	Down	0.909303485	0.983277025	FALSE
ECM and Migration	extracellular matrix (II) (M2.1)	CSP	Up	0.95085079	0.988092005	FALSE
General Immune	CCR1, 7 and cell signaling (M59)	CSP	Up	0.140930618	0.863530326	FALSE
General Immune	immuregulation - monocytes, T and B cells (M57)	CSP	Up	0.210252911	0.887267284	FALSE
General Immune	myeloid cell enriched receptors and transporters (M4.3)	CSP	Up	0.322103005	0.928822757	FALSE
General Immune	leukocyte differentiation (M160)	CSP	Down	0.408990445	0.928822757	FALSE
General Immune	immune activation - generic cluster (M37.0)	CSP	Up	0.483807828	0.928822757	FALSE
General Immune	lymphocyte generic cluster (M60)	CSP	Down	0.490953938	0.928822757	FALSE
General Immune	T & B cell development, activation (M62.0)	CSP	Up	0.525834784	0.928822757	FALSE
Inflammatory/TLR/chemokines	TLR and inflammatory signaling (M16)	CSP	Up	0.235278504	0.913918736	FALSE
Inflammatory/TLR/chemokines	proinflammatory cytokines and chemokines (M29)	CSP	Down	0.340846771	0.928822757	FALSE
Inflammatory/TLR/chemokines	chemokine cluster (II) (M27.1)	CSP	Up	0.355209685	0.928822757	FALSE
Inflammatory/TLR/chemokines	inflammatory response (M33)	CSP	Up	0.369400121	0.928822757	FALSE
Inflammatory/TLR/chemokines	TLR8-BAFF network (M25)	CSP	Up	0.432207831	0.928822757	FALSE
Inflammatory/TLR/chemokines	MHC-TLR7-TLR8 cluster (M146)	CSP	Up	0.436581483	0.928822757	FALSE
Inflammatory/TLR/chemokines	chemokines and inflammatory molecules in myeloid cells (M86.0)	CSP	Down	0.552222092	0.928822757	FALSE
Inflammatory/TLR/chemokines	inflammasome receptors and signaling (M53)	CSP	Down	0.677592699	0.928822757	FALSE
Inflammatory/TLR/chemokines	cell activation (IL15, IL23, TNF) (M24)	CSP	Down	0.684579862	0.928822757	FALSE
Inflammatory/TLR/chemokines	chemokine cluster (I) (M27.0)	CSP	Up	0.726330592	0.928822757	FALSE
Inflammatory/TLR/chemokines	cytokines - recepters cluster (M115)	CSP	Up	0.75248387	0.929143306	FALSE
Inflammatory/TLR/chemokines	myeloid cell cytokines, metallopeptidases and laminins (M78)	CSP	Up	0.775263065	0.929434698	FALSE
Inflammatory/TLR/chemokines	chemokines and receptors (M38)	CSP	Down	0.937932507	0.988092005	FALSE
Membrane Transport	Membrane, ER proteins (M134)	CSP	Down	0.203521099	0.887267284	FALSE
Membrane Transport	intracellular transport (M147)	CSP	Up	0.413911173	0.928822757	FALSE
Membrane Transport	transmembrane transport (II) (M191)	CSP	Down	0.44471695	0.928822757	FALSE
Membrane Transport	transmembrane transport (I) (M87)	CSP	Up	0.481796101	0.928822757	FALSE
Membrane Transport	golgi membrane (II) (M237)	CSP	Up	0.517682734	0.928822757	FALSE
Membrane Transport	enriched in membrane proteins (M124)	CSP	Down	0.608980754	0.928822757	FALSE
Membrane Transport	endoplasmic reticulum (M37.2)	CSP	Down	0.840094751	0.943860951	FALSE
Metabolism	proteasome (M226)	CSP	Up	0.003256376	0.430053003	FALSE
Metabolism	glycerophospholipid metabolism (M114.1)	CSP	Down	0.018831855	0.496690169	FALSE
Metabolism	lysosomal/endosomal proteins (M139)	CSP	Up	0.022404652	0.52526462	FALSE
Metabolism	purine nucleotide biosynthesis (M212)	CSP	Up	0.040255037	0.707817727	FALSE
Metabolism	lipid metabolism, endoplasmic reticulum (M92)	CSP	Down	0.126710121	0.810176836	FALSE
Metabolism	heme biosynthesis (II) (M222)	CSP	Up	0.160033544	0.863530326	FALSE
Metabolism	nucleotide metabolism (M181)	CSP	Up	0.168906956	0.863530326	FALSE
Metabolism	lysosome (M209)	CSP	Up	0.480051404	0.928822757	FALSE
Metabolism	heme biosynthesis (I) (M171)	CSP	Up	0.6287919	0.928822757	FALSE
Metabolism	inositol phosphate metabolism (M129)	CSP	Up	0.945677955	0.988092005	FALSE
Mitochondria	respiratory electron transport chain (mitochondrion) (M238)	CSP	Up	0.069146115	0.741053658	FALSE
Mitochondria	respiratory electron transport chain (mitochondrion) (M216)	CSP	Up	0.073754156	0.741053658	FALSE
Mitochondria	respiratory electron transport chain (mitochondrion) (M219)	CSP	Up	0.194354829	0.887267284	FALSE
Mitochondria	respiratory electron transport chain (mitochondrion) (M231)	CSP	Up	0.764392698	0.929434698	FALSE
Mitochondria	mitochondrial cluster (M235)	CSP	Down	0.992322682	0.992322682	FALSE
Monocytes	enriched in monocytes (II) (M11.0)	CSP	Up	0.256614339	0.915695591	FALSE
Monocytes	enriched in monocytes (IV) (M118.0)	CSP	Down	0.355817382	0.928822757	FALSE
Monocytes	enriched in monocytes (III) (M73)	CSP	Up	0.4299716	0.928822757	FALSE
Monocytes	Monocyte surface signature (S4)	CSP	Up	0.434733178	0.928822757	FALSE
Monocytes	RA, WNT, CSF receptors network (monocyte) (M23)	CSP	Down	0.4896805	0.928822757	FALSE
Monocytes	enriched in monocytes (surface) (M118.1)	CSP	Down	0.519273996	0.928822757	FALSE
Monocytes	enriched in myeloid cells and monocytes (M81)	CSP	Up	0.53727251	0.928822757	FALSE
Monocytes	enriched in monocytes (I) (M4.15)	CSP	Down	0.830516151	0.943860951	FALSE
NA	chromosome Y linked (M240)	CSP	Down	0.306150952	0.928822757	FALSE
NA	enriched for ubiquitination (M138)	CSP	Down	0.497731841	0.928822757	FALSE
NA	erythrocyte differentiation (M173)	CSP	Down	0.634893128	0.928822757	FALSE
NA	regulation of localization (GO) (M63)	CSP	Down	0.741183341	0.929143306	FALSE
Neutrophils	enriched in neutrophils (I) (M37.1)	CSP	Down	0.354570333	0.928822757	FALSE
Neutrophils	formyl peptide receptor mediated neutrophil response (M11.2)	CSP	Up	0.474605067	0.928822757	FALSE
Neutrophils	enriched in neutrophils (II) (M163)	CSP	Up	0.530750409	0.928822757	FALSE
Neutrophils	recruitment of neutrophils (M132)	CSP	Down	0.97151871	0.990292019	FALSE
NK Cells	enriched in NK cells (II) (M61.0)	CSP	Down	0.605274379	0.928822757	FALSE
NK Cells	enriched in NK cells (III) (M157)	CSP	Up	0.725992172	0.928822757	FALSE
NK Cells	enriched in NK cells (I) (M7.2)	CSP	Up	0.775259443	0.929434698	FALSE
NK Cells	NK cell surface signature (S1)	CSP	Down	0.860861515	0.953922547	FALSE
NK Cells	enriched in NK cells (receptor activation) (M61.2)	CSP	Down	0.981141194	0.990649502	FALSE
Nuclear Pore	nuclear pore, transport; mRNA splicing, processing (M143)	CSP	Up	0.113804743	0.810176836	FALSE
Nuclear Pore	nuclear pore complex (mitosis) (M106.1)	CSP	Up	0.168459594	0.863530326	FALSE
Nuclear Pore	nuclear pore complex (M106.0)	CSP	Up	0.347249194	0.928822757	FALSE
Plasma Cells	plasma cells & B cells, immunoglobulins (M156.0)	CSP	Up	0.14850023	0.863530326	FALSE
Plasma Cells	Plasma cell surface signature (S3)	CSP	Down	0.907542863	0.983277025	FALSE
Platelets/Coagulation	platelet activation (II) (M32.1)	CSP	Up	0.105320166	0.810176836	FALSE
Platelets/Coagulation	blood coagulation (M11.1)	CSP	Up	0.204498498	0.887267284	FALSE
Platelets/Coagulation	platelet activation (III) (M42)	CSP	Up	0.448192265	0.928822757	FALSE
Platelets/Coagulation	platelet activation (I) (M32.0)	CSP	Down	0.748396894	0.929143306	FALSE
Platelets/Coagulation	platelet activation and degranulation (M85)	CSP	Down	0.840975634	0.943860951	FALSE
Platelets/Coagulation	platelet activation - actin binding (M196)	CSP	Up	0.955376833	0.988092005	FALSE
Signal Transduction	MAPK, RAS signaling (M100)	CSP	Down	0.081564261	0.782275415	FALSE
Signal Transduction	growth factor induced, enriched in nuclear receptor subfamily 4 (M94)	CSP	Up	0.167456872	0.863530326	FALSE
Signal Transduction	PLK1 signaling events (M4.2)	CSP	Down	0.171887553	0.863530326	FALSE
Signal Transduction	enriched in G-protein coupled receptors (M130)	CSP	Down	0.386171313	0.928822757	FALSE
Signal Transduction	G protein coupled receptors cluster (M155)	CSP	Up	0.416727859	0.928822757	FALSE
Signal Transduction	regulation of signal transduction (M3)	CSP	Up	0.505632734	0.928822757	FALSE
Signal Transduction	Rho GTPase cycle (M4.14)	CSP	Down	0.55309524	0.928822757	FALSE
Signal Transduction	phosphatidylinositol signaling system (M101)	CSP	Down	0.624551973	0.928822757	FALSE
Signal Transduction	small GTPase mediated signal transduction (M215)	CSP	Up	0.659139082	0.928822757	FALSE
Signal Transduction	suppression of MAPK signaling (M56)	CSP	Down	0.723717991	0.928822757	FALSE
Signal Transduction	enriched for SMAD2/3 signaling (M97)	CSP	Up	0.810138016	0.943860951	FALSE
T Cells	T cell activation (III) (M7.4)	CSP	Down	0.007991829	0.433091069	FALSE
T Cells	signaling in T cells (II) (M35.1)	CSP	Up	0.03675181	0.707817727	FALSE
T Cells	T cell surface signature (S0)	CSP	Up	0.123178675	0.810176836	FALSE
T Cells	T cell differentiation via ITK and PKC (M18)	CSP	Up	0.180465631	0.885540654	FALSE
T Cells	enriched in T cells (II) (M223)	CSP	Up	0.215186244	0.890280341	FALSE
T Cells	CD4 T cell surface signature Th2-stimulated (S7)	CSP	Up	0.236963947	0.913918736	FALSE
T Cells	CD28 costimulation (M12)	CSP	Down	0.257782658	0.915695591	FALSE
T Cells	T cell activation (II) (M7.3)	CSP	Up	0.293290058	0.928822757	FALSE
T Cells	IL2, IL7, TCR network (M65)	CSP	Up	0.40428029	0.928822757	FALSE
T Cells	signaling in T cells (I) (M35.0)	CSP	Up	0.510526348	0.928822757	FALSE
T Cells	T cell activation (IV) (M52)	CSP	Up	0.594710487	0.928822757	FALSE
T Cells	cell division (stimulated CD4+ T cells) (M46)	CSP	Up	0.614956286	0.928822757	FALSE
T Cells	T cell signaling and costimulation (M44)	CSP	Up	0.645944691	0.928822757	FALSE
T Cells	T cell activation and signaling (M5.1)	CSP	Up	0.680991448	0.928822757	FALSE
T Cells	T cell differentiation (M14)	CSP	Up	0.697882088	0.928822757	FALSE
T Cells	T cell differentiation (Th2) (M19)	CSP	Up	0.699201296	0.928822757	FALSE
T Cells	CORO1A-DEF6 network (II) (M32.4)	CSP	Up	0.726005847	0.928822757	FALSE
T Cells	T cell surface, activation (M36)	CSP	Down	0.73198127	0.929143306	FALSE
T Cells	enriched in T cells (I) (M7.0)	CSP	Up	0.830561632	0.943860951	FALSE
T Cells	double positive thymocytes (M126)	CSP	Up	0.877149556	0.963950815	FALSE
T Cells	CORO1A-DEF6 network (I) (M32.2)	CSP	Down	0.942651727	0.988092005	FALSE
T Cells	T cell activation (I) (M7.1)	CSP	Down	0.950988849	0.988092005	FALSE
Transcription	spliceosome (M250)	CSP	Up	0.004076332	0.430053003	FALSE
Transcription	enriched in DNA interacting proteins (M182)	CSP	Up	0.107485448	0.810176836	FALSE
Transcription	enriched for TF motif TTCNRGNNNNTTC (M172)	CSP	Up	0.118424442	0.810176836	FALSE
Transcription	transcription regulation in cell development (M49)	CSP	Down	0.119974497	0.810176836	FALSE
Transcription	E2F1 targets (Q3) (M10.0)	CSP	Down	0.200202271	0.887267284	FALSE
Transcription	regulation of transcription, transcription factors (M213)	CSP	Up	0.261082627	0.915695591	FALSE
Transcription	KLF12 targets network (M32.3)	CSP	Up	0.344141383	0.928822757	FALSE
Transcription	E2F transcription factor network (M8)	CSP	Down	0.357726777	0.928822757	FALSE
Transcription	putative targets of PAX3 (M89.0)	CSP	Down	0.375487896	0.928822757	FALSE
Transcription	transcriptional targets of glucocorticoid receptor (M74)	CSP	Down	0.379340391	0.928822757	FALSE
Transcription	E2F1 targets (Q4) (M10.1)	CSP	Down	0.54502318	0.928822757	FALSE
Transcription	transcription elongation, RNA polymerase II (M234)	CSP	Up	0.591577708	0.928822757	FALSE
Transcription	enriched for TF motif TNCATNTCCYR (M232)	CSP	Up	0.664634476	0.928822757	FALSE
Transcription	enriched for promoter motif NATCACGTGAY (putative SREBF1 targets) (M178)	CSP	Down	0.688382645	0.928822757	FALSE
Transcription	putative targets of PAX3 (M89.1)	CSP	Down	0.806698849	0.943860951	FALSE
Transcription	targets of FOSL1/2 (M0)	CSP	Up	0.81819098	0.943860951	FALSE
Transcription	C-MYC transcriptional network (M4.12)	CSP	Down	0.824620313	0.943860951	FALSE
Transcription	AP-1 transcription factor network (M20)	CSP	Down	0.947566194	0.988092005	FALSE
Transcription	enriched for TF motif PAX3 (M179)	CSP	Up	0.966980404	0.990292019	FALSE
Translation	chaperonin mediated protein folding (I) (M204.0)	CSP	Up	0.008210257	0.433091069	FALSE
Translation	chaperonin mediated protein folding (II) (M204.1)	CSP	Up	0.015746386	0.474641075	FALSE
Translation	translation initiation (M227)	CSP	Up	0.053376561	0.741053658	FALSE
Translation	translation initiation factor 3 complex (M245)	CSP	Up	0.95441848	0.988092005	FALSE
Antigen Presentation	enriched in antigen presentation (III) (M95.1)	AMA1	Up	0.008721678	0.154933167	TRUE
Antigen Presentation	enriched in antigen presentation (II) (M95.0)	AMA1	Up	0.094192173	0.422862736	FALSE
Antigen Presentation	regulation of antigen presentation and immune response (M5.0)	AMA1	Up	0.184550378	0.548452532	FALSE
Antigen Presentation	antigen processing and presentation (M200)	AMA1	Up	0.245395243	0.616409478	FALSE
Antigen Presentation	enriched in antigen presentation (I) (M71)	AMA1	Up	0.5887995	0.868788073	FALSE
Antigen Presentation	antigen presentation (lipids and proteins) (M28)	AMA1	Up	0.873455772	0.9881296	FALSE
Antiviral/IFN	type I interferon response (M127)	AMA1	Up	0.148312691	0.526239732	FALSE
Antiviral/IFN	innate antiviral response (M150)	AMA1	Up	0.152981083	0.526239732	FALSE
Antiviral/IFN	viral sensing & immunity; IRF2 targets network (II) (M111.1)	AMA1	Up	0.181635084	0.54750004	FALSE
Antiviral/IFN	antiviral IFN signature (M75)	AMA1	Up	0.266953658	0.630224872	FALSE
Antiviral/IFN	viral sensing & immunity; IRF2 targets network (I) (M111.0)	AMA1	Down	0.399063402	0.73861735	FALSE
Antiviral/IFN	RIG-1 like receptor signaling (M68)	AMA1	Up	0.412594541	0.744934153	FALSE
Antiviral/IFN	innate activation by cytosolic DNA sensing (M13)	AMA1	Up	0.666073654	0.895169051	FALSE
B Cells	Naive B cell surface signature (S8)	AMA1	Down	0.012785296	0.179846501	TRUE
B Cells	B cell surface signature (S2)	AMA1	Down	0.030462406	0.214252254	FALSE
B Cells	enriched in naive and memory B cells (M83)	AMA1	Up	0.111129795	0.488508058	FALSE
B Cells	enriched in B cells (IV) (M47.3)	AMA1	Down	0.130871713	0.50776304	FALSE
B Cells	enriched in B cells (V) (M47.4)	AMA1	Up	0.34704974	0.677795896	FALSE
B Cells	B cell development (M9)	AMA1	Up	0.350141008	0.677795896	FALSE
B Cells	enriched in B cells (VI) (M69)	AMA1	Up	0.469197564	0.779860044	FALSE
B Cells	Memory B cell surface signature (S9)	AMA1	Down	0.489819419	0.807436699	FALSE
B Cells	enriched in B cells (I) (M47.0)	AMA1	Up	0.68036162	0.897226886	FALSE
B Cells	enriched in B cells (II) (M47.1)	AMA1	Down	0.768313168	0.93179724	FALSE
B Cells	BCR signaling (M54)	AMA1	Down	0.819837519	0.961031758	FALSE
B Cells	enriched in B cells (III) (M47.2)	AMA1	Up	0.932888118	0.989100199	FALSE
B Cells	B cell development/activation (M58)	AMA1	Down	0.96196545	0.989100199	FALSE
Cell Cycle	mitosis (TF motif CCAATNNSNNNGCG) (M169)	AMA1	Up	0.002356059	0.082854757	TRUE
Cell Cycle	cell division (M37.3)	AMA1	Up	0.00809701	0.154933167	TRUE
Cell Cycle	mismatch repair (I) (M22.0)	AMA1	Up	0.008158448	0.154933167	TRUE
Cell Cycle	cell cycle, ATP binding (M144)	AMA1	Up	0.029815008	0.214252254	FALSE
Cell Cycle	cell division - E2F transcription network (M4.8)	AMA1	Up	0.032462853	0.220956841	FALSE
Cell Cycle	mismatch repair (II) (M22.1)	AMA1	Up	0.079379807	0.384454009	FALSE
Cell Cycle	cell division in stimulated CD4 T cells (M4.6)	AMA1	Down	0.131672329	0.50776304	FALSE
Cell Cycle	cell cycle and growth arrest (M31)	AMA1	Up	0.194110675	0.561899648	FALSE
Cell Cycle	mitotic cell cycle (M4.7)	AMA1	Up	0.203431482	0.564790036	FALSE
Cell Cycle	DNA repair (M76)	AMA1	Up	0.371488034	0.706161939	FALSE
Cell Cycle	mitotic cell cycle in stimulated CD4 T cells (M4.9)	AMA1	Up	0.469394434	0.779860044	FALSE
Cell Cycle	enriched in cell cycle (M167)	AMA1	Up	0.568003892	0.856779432	FALSE
Cell Cycle	cell cycle (III) (M103)	AMA1	Up	0.587783048	0.868788073	FALSE
Cell Cycle	cell cycle, mitotic phase (M230)	AMA1	Up	0.649644038	0.895169051	FALSE
Cell Cycle	mitotic cell cycle in stimulated CD4 T cells (M4.5)	AMA1	Up	0.718334048	0.93179724	FALSE
Cell Cycle	cell cycle (I) (M4.1)	AMA1	Down	0.804626723	0.953799093	FALSE
Cell Cycle	mitotic cell division (M6)	AMA1	Up	0.825894405	0.962782981	FALSE
Cell Cycle	mitotic cell cycle - DNA replication (M4.4)	AMA1	Up	0.867947037	0.9881296	FALSE
Cell Cycle	cell cycle and transcription (M4.0)	AMA1	Down	0.949180205	0.989100199	FALSE
Cell Cycle	mitotic cell cycle in stimulated CD4 T cells (M4.11)	AMA1	Down	0.955887347	0.989100199	FALSE
Cell Cycle	cell cycle (II) (M4.10)	AMA1	Up	0.969625059	0.989100199	FALSE
Complement	complement activation (I) (M112.0)	AMA1	Up	0.741951254	0.93179724	FALSE
Dendritic Cells	complement and other receptors in DCs (M40)	AMA1	Up	0.014886709	0.189699793	TRUE
Dendritic Cells	enriched in activated dendritic cells/monocytes (M64)	AMA1	Up	0.021618153	0.198323052	TRUE
Dendritic Cells	enriched in activated dendritic cells (I) (M119)	AMA1	Up	0.154629684	0.526239732	FALSE
Dendritic Cells	activated dendritic cells (M67)	AMA1	Up	0.202503645	0.564790036	FALSE
Dendritic Cells	proinflammatory dendritic cell, myeloid cell response (M86.1)	AMA1	Up	0.318195271	0.654981935	FALSE
Dendritic Cells	enriched in dendritic cells (M168)	AMA1	Down	0.558134686	0.856779432	FALSE
Dendritic Cells	myeloid, dendritic cell activation via NFkB (II) (M43.1)	AMA1	Up	0.64165818	0.895169051	FALSE
Dendritic Cells	Resting dendritic cell surface signature (S10)	AMA1	Up	0.742092449	0.93179724	FALSE
Dendritic Cells	Activated (LPS) dendritic cell surface signature (S11)	AMA1	Up	0.814733482	0.96038416	FALSE
Dendritic Cells	DC surface signature (S5)	AMA1	Up	0.906827798	0.989100199	FALSE
Dendritic Cells	CD1 and other DC receptors (M50)	AMA1	Up	0.910127159	0.989100199	FALSE
Dendritic Cells	enriched in activated dendritic cells (II) (M165)	AMA1	Up	0.957133139	0.989100199	FALSE
Dendritic Cells	myeloid, dendritic cell activation via NFkB (I) (M43.0)	AMA1	Down	0.975037163	0.989100199	FALSE
ECM and Migration	cytoskeletal remodeling (M32.8)	AMA1	Up	0.009545645	0.154933167	TRUE
ECM and Migration	cytoskeleton/actin (SRF transcription targets) (M145.1)	AMA1	Down	0.069075419	0.355485692	FALSE
ECM and Migration	leukocyte migration (M88.0)	AMA1	Down	0.080170504	0.384454009	FALSE
ECM and Migration	extracellular matrix (II) (M2.1)	AMA1	Down	0.127501966	0.50776304	FALSE
ECM and Migration	integrin mediated leukocyte migration (M39)	AMA1	Up	0.215624687	0.572443593	FALSE
ECM and Migration	cell junction (GO) (M4.13)	AMA1	Up	0.285191909	0.630224872	FALSE
ECM and Migration	integrins and cell adhesion (M84)	AMA1	Up	0.286610976	0.630224872	FALSE
ECM and Migration	cell adhesion (GO) (M117)	AMA1	Up	0.308318056	0.650551097	FALSE
ECM and Migration	leukocyte activation and migration (M45)	AMA1	Up	0.358663438	0.687981685	FALSE
ECM and Migration	extracellular region cluster (GO) (M189)	AMA1	Up	0.462891616	0.779860044	FALSE
ECM and Migration	cell movement, Adhesion & Platelet activation (M30)	AMA1	Down	0.584691402	0.868788073	FALSE
ECM and Migration	receptors, cell migration (M109)	AMA1	Down	0.642663312	0.895169051	FALSE
ECM and Migration	extracellular matrix, complement (M140)	AMA1	Up	0.662141195	0.895169051	FALSE
ECM and Migration	cell adhesion (M51)	AMA1	Up	0.665590955	0.895169051	FALSE
ECM and Migration	collagen, TGFB family et al (M77)	AMA1	Down	0.782328865	0.932606726	FALSE
ECM and Migration	cytoskeletal remodeling (enriched for SRF targets) (M34)	AMA1	Down	0.866172191	0.9881296	FALSE
ECM and Migration	integrin cell surface interactions (I) (M1.0)	AMA1	Down	0.883228099	0.989100199	FALSE
ECM and Migration	adhesion and migration, chemotaxis (M91)	AMA1	Up	0.916153383	0.989100199	FALSE
ECM and Migration	cytoskeleton/actin (SRF transcription targets) (M145.0)	AMA1	Up	0.920909629	0.989100199	FALSE
ECM and Migration	cell adhesion (lymphocyte homing) (M21)	AMA1	Up	0.985883963	0.990578648	FALSE
General Immune	immuregulation - monocytes, T and B cells (M57)	AMA1	Up	0.067914107	0.355485692	FALSE
General Immune	leukocyte differentiation (M160)	AMA1	Up	0.151881871	0.526239732	FALSE
General Immune	myeloid cell enriched receptors and transporters (M4.3)	AMA1	Up	0.282801937	0.630224872	FALSE
General Immune	lymphocyte generic cluster (M60)	AMA1	Down	0.386165904	0.721070847	FALSE
General Immune	T & B cell development, activation (M62.0)	AMA1	Up	0.464420218	0.779860044	FALSE
General Immune	CCR1, 7 and cell signaling (M59)	AMA1	Up	0.520539197	0.832201973	FALSE
General Immune	immune activation - generic cluster (M37.0)	AMA1	Up	0.546581018	0.854285888	FALSE
Inflammatory/TLR/chemokines	chemokine cluster (II) (M27.1)	AMA1	Up	0.180687139	0.54750004	FALSE
Inflammatory/TLR/chemokines	inflammatory response (M33)	AMA1	Up	0.1944013	0.561899648	FALSE
Inflammatory/TLR/chemokines	proinflammatory cytokines and chemokines (M29)	AMA1	Up	0.228135206	0.587030835	FALSE
Inflammatory/TLR/chemokines	chemokines and receptors (M38)	AMA1	Up	0.241546699	0.614052451	FALSE
Inflammatory/TLR/chemokines	MHC-TLR7-TLR8 cluster (M146)	AMA1	Up	0.285293281	0.630224872	FALSE
Inflammatory/TLR/chemokines	chemokine cluster (I) (M27.0)	AMA1	Up	0.347243975	0.677795896	FALSE
Inflammatory/TLR/chemokines	chemokines and inflammatory molecules in myeloid cells (M86.0)	AMA1	Up	0.498824852	0.815907317	FALSE
Inflammatory/TLR/chemokines	TLR and inflammatory signaling (M16)	AMA1	Down	0.566741702	0.856779432	FALSE
Inflammatory/TLR/chemokines	inflammasome receptors and signaling (M53)	AMA1	Up	0.593938654	0.87028511	FALSE
Inflammatory/TLR/chemokines	TLR8-BAFF network (M25)	AMA1	Up	0.619982487	0.895169051	FALSE
Inflammatory/TLR/chemokines	cytokines - recepters cluster (M115)	AMA1	Up	0.780983317	0.932606726	FALSE
Inflammatory/TLR/chemokines	cell activation (IL15, IL23, TNF) (M24)	AMA1	Down	0.855859565	0.9881296	FALSE
Inflammatory/TLR/chemokines	myeloid cell cytokines, metallopeptidases and laminins (M78)	AMA1	Up	0.962099726	0.989100199	FALSE
Membrane Transport	enriched in membrane proteins (M124)	AMA1	Down	0.02101586	0.198323052	TRUE
Membrane Transport	Membrane, ER proteins (M134)	AMA1	Down	0.028284055	0.213140555	FALSE
Membrane Transport	transmembrane transport (II) (M191)	AMA1	Down	0.272480255	0.630224872	FALSE
Membrane Transport	intracellular transport (M147)	AMA1	Up	0.286737383	0.630224872	FALSE
Membrane Transport	endoplasmic reticulum (M37.2)	AMA1	Up	0.745170769	0.93179724	FALSE
Membrane Transport	transmembrane transport (I) (M87)	AMA1	Down	0.875735712	0.9881296	FALSE
Membrane Transport	golgi membrane (II) (M237)	AMA1	Up	0.981726943	0.990578648	FALSE
Metabolism	proteasome (M226)	AMA1	Up	4.56E-04	0.042059228	TRUE
Metabolism	purine nucleotide biosynthesis (M212)	AMA1	Up	0.009306615	0.154933167	TRUE
Metabolism	nucleotide metabolism (M181)	AMA1	Up	0.131027465	0.50776304	FALSE
Metabolism	heme biosynthesis (I) (M171)	AMA1	Down	0.142095897	0.52600411	FALSE
Metabolism	lipid metabolism, endoplasmic reticulum (M92)	AMA1	Down	0.21157556	0.572339014	FALSE
Metabolism	lysosomal/endosomal proteins (M139)	AMA1	Up	0.326374676	0.662164006	FALSE
Metabolism	lysosome (M209)	AMA1	Down	0.455015217	0.779860044	FALSE
Metabolism	glycerophospholipid metabolism (M114.1)	AMA1	Down	0.457124823	0.779860044	FALSE
Metabolism	inositol phosphate metabolism (M129)	AMA1	Up	0.734947114	0.93179724	FALSE
Metabolism	heme biosynthesis (II) (M222)	AMA1	Down	0.758133018	0.93179724	FALSE
Mitochondria	respiratory electron transport chain (mitochondrion) (M219)	AMA1	Up	0.01786133	0.198323052	TRUE
Mitochondria	respiratory electron transport chain (mitochondrion) (M216)	AMA1	Up	0.018926953	0.198323052	TRUE
Mitochondria	respiratory electron transport chain (mitochondrion) (M238)	AMA1	Up	0.118033546	0.507291196	FALSE
Mitochondria	respiratory electron transport chain (mitochondrion) (M231)	AMA1	Up	0.162360663	0.53528281	FALSE
Mitochondria	mitochondrial cluster (M235)	AMA1	Up	0.22325712	0.581571016	FALSE
Monocytes	enriched in monocytes (I) (M4.15)	AMA1	Up	0.023305457	0.204893811	FALSE
Monocytes	enriched in myeloid cells and monocytes (M81)	AMA1	Up	0.209318247	0.572339014	FALSE
Monocytes	enriched in monocytes (III) (M73)	AMA1	Up	0.276426407	0.630224872	FALSE
Monocytes	enriched in monocytes (II) (M11.0)	AMA1	Up	0.544054779	0.854285888	FALSE
Monocytes	RA, WNT, CSF receptors network (monocyte) (M23)	AMA1	Down	0.644228807	0.895169051	FALSE
Monocytes	enriched in monocytes (surface) (M118.1)	AMA1	Down	0.888265994	0.989100199	FALSE
Monocytes	Monocyte surface signature (S4)	AMA1	Up	0.963593992	0.989100199	FALSE
Monocytes	enriched in monocytes (IV) (M118.0)	AMA1	Up	0.972879071	0.989100199	FALSE
NA	chromosome Y linked (M240)	AMA1	Down	0.052557972	0.31789147	FALSE
NA	erythrocyte differentiation (M173)	AMA1	Down	0.299226638	0.650551097	FALSE
NA	regulation of localization (GO) (M63)	AMA1	Up	0.516934354	0.832201973	FALSE
NA	enriched for ubiquitination (M138)	AMA1	Up	0.527843295	0.837405528	FALSE
Neutrophils	formyl peptide receptor mediated neutrophil response (M11.2)	AMA1	Up	0.071400943	0.35870474	FALSE
Neutrophils	recruitment of neutrophils (M132)	AMA1	Down	0.271603095	0.630224872	FALSE
Neutrophils	enriched in neutrophils (II) (M163)	AMA1	Down	0.672147227	0.897226886	FALSE
Neutrophils	enriched in neutrophils (I) (M37.1)	AMA1	Down	0.76797314	0.93179724	FALSE
NK Cells	NK cell surface signature (S1)	AMA1	Down	0.027388937	0.213140555	FALSE
NK Cells	enriched in NK cells (II) (M61.0)	AMA1	Down	0.423032097	0.75643875	FALSE
NK Cells	enriched in NK cells (receptor activation) (M61.2)	AMA1	Up	0.635604575	0.895169051	FALSE
NK Cells	enriched in NK cells (III) (M157)	AMA1	Down	0.765462426	0.93179724	FALSE
NK Cells	enriched in NK cells (I) (M7.2)	AMA1	Up	0.935414199	0.989100199	FALSE
Nuclear Pore	nuclear pore complex (M106.0)	AMA1	Up	1.65E-04	0.034812492	TRUE
Nuclear Pore	nuclear pore complex (mitosis) (M106.1)	AMA1	Up	5.98E-04	0.042059228	TRUE
Nuclear Pore	nuclear pore, transport; mRNA splicing, processing (M143)	AMA1	Up	0.002018656	0.082854757	TRUE
Plasma Cells	plasma cells & B cells, immunoglobulins (M156.0)	AMA1	Up	0.026557398	0.213140555	FALSE
Plasma Cells	Plasma cell surface signature (S3)	AMA1	Down	0.520619243	0.832201973	FALSE
Platelets/Coagulation	platelet activation (II) (M32.1)	AMA1	Up	0.015945098	0.189699793	TRUE
Platelets/Coagulation	blood coagulation (M11.1)	AMA1	Up	0.331569035	0.66629587	FALSE
Platelets/Coagulation	platelet activation (I) (M32.0)	AMA1	Up	0.337705407	0.672224913	FALSE
Platelets/Coagulation	platelet activation - actin binding (M196)	AMA1	Down	0.455171157	0.779860044	FALSE
Platelets/Coagulation	platelet activation and degranulation (M85)	AMA1	Down	0.6625288	0.895169051	FALSE
Platelets/Coagulation	platelet activation (III) (M42)	AMA1	Down	0.76460694	0.93179724	FALSE
Signal Transduction	small GTPase mediated signal transduction (M215)	AMA1	Up	0.027618881	0.213140555	FALSE
Signal Transduction	PLK1 signaling events (M4.2)	AMA1	Down	0.052351662	0.31789147	FALSE
Signal Transduction	phosphatidylinositol signaling system (M101)	AMA1	Up	0.157451598	0.527337891	FALSE
Signal Transduction	growth factor induced, enriched in nuclear receptor subfamily 4 (M94)	AMA1	Up	0.177209991	0.54750004	FALSE
Signal Transduction	Rho GTPase cycle (M4.14)	AMA1	Down	0.18126522	0.54750004	FALSE
Signal Transduction	enriched in G-protein coupled receptors (M130)	AMA1	Down	0.438727682	0.771429508	FALSE
Signal Transduction	G protein coupled receptors cluster (M155)	AMA1	Down	0.751859546	0.93179724	FALSE
Signal Transduction	MAPK, RAS signaling (M100)	AMA1	Up	0.77052868	0.93179724	FALSE
Signal Transduction	enriched for SMAD2/3 signaling (M97)	AMA1	Up	0.873367212	0.9881296	FALSE
Signal Transduction	regulation of signal transduction (M3)	AMA1	Down	0.914050162	0.989100199	FALSE
Signal Transduction	suppression of MAPK signaling (M56)	AMA1	Up	0.918695623	0.989100199	FALSE
T Cells	T cell activation and signaling (M5.1)	AMA1	Up	0.016182921	0.189699793	TRUE
T Cells	enriched in T cells (II) (M223)	AMA1	Up	0.035446214	0.233723477	FALSE
T Cells	T cell surface signature (S0)	AMA1	Up	0.055763111	0.319994374	FALSE
T Cells	signaling in T cells (II) (M35.1)	AMA1	Down	0.056112758	0.319994374	FALSE
T Cells	signaling in T cells (I) (M35.0)	AMA1	Down	0.062584471	0.347508509	FALSE
T Cells	IL2, IL7, TCR network (M65)	AMA1	Up	0.091389577	0.422862736	FALSE
T Cells	T cell differentiation via ITK and PKC (M18)	AMA1	Up	0.120211184	0.507291196	FALSE
T Cells	CD4 T cell surface signature Th2-stimulated (S7)	AMA1	Up	0.140905311	0.52600411	FALSE
T Cells	T cell differentiation (Th2) (M19)	AMA1	Up	0.179054981	0.54750004	FALSE
T Cells	T cell activation (IV) (M52)	AMA1	Up	0.20122157	0.564790036	FALSE
T Cells	enriched in T cells (I) (M7.0)	AMA1	Up	0.217040225	0.572443593	FALSE
T Cells	CORO1A-DEF6 network (I) (M32.2)	AMA1	Up	0.274620048	0.630224872	FALSE
T Cells	T cell signaling and costimulation (M44)	AMA1	Up	0.305149114	0.650551097	FALSE
T Cells	T cell activation (I) (M7.1)	AMA1	Up	0.308233161	0.650551097	FALSE
T Cells	T cell activation (II) (M7.3)	AMA1	Up	0.314114588	0.654981935	FALSE
T Cells	cell division (stimulated CD4+ T cells) (M46)	AMA1	Down	0.375628525	0.707657311	FALSE
T Cells	T cell differentiation (M14)	AMA1	Up	0.410925287	0.744934153	FALSE
T Cells	double positive thymocytes (M126)	AMA1	Up	0.565467101	0.856779432	FALSE
T Cells	CORO1A-DEF6 network (II) (M32.4)	AMA1	Up	0.568479244	0.856779432	FALSE
T Cells	T cell activation (III) (M7.4)	AMA1	Down	0.663658089	0.895169051	FALSE
T Cells	CD28 costimulation (M12)	AMA1	Down	0.909217404	0.989100199	FALSE
T Cells	T cell surface, activation (M36)	AMA1	Up	0.924273743	0.989100199	FALSE
Transcription	spliceosome (M250)	AMA1	Up	0.003904964	0.117706777	TRUE
Transcription	regulation of transcription, transcription factors (M213)	AMA1	Up	0.006357732	0.154933167	TRUE
Transcription	E2F transcription factor network (M8)	AMA1	Down	0.052730813	0.31789147	FALSE
Transcription	transcription elongation, RNA polymerase II (M234)	AMA1	Up	0.066250576	0.355485692	FALSE
Transcription	enriched for TF motif PAX3 (M179)	AMA1	Up	0.092250378	0.422862736	FALSE
Transcription	enriched for TF motif TNCATNTCCYR (M232)	AMA1	Up	0.132355295	0.50776304	FALSE
Transcription	putative targets of PAX3 (M89.1)	AMA1	Up	0.149512638	0.526239732	FALSE
Transcription	enriched for promoter motif NATCACGTGAY (putative SREBF1 targets) (M178)	AMA1	Down	0.171236506	0.54750004	FALSE
Transcription	transcription regulation in cell development (M49)	AMA1	Down	0.265205589	0.630224872	FALSE
Transcription	KLF12 targets network (M32.3)	AMA1	Up	0.319730518	0.654981935	FALSE
Transcription	putative targets of PAX3 (M89.0)	AMA1	Up	0.413067753	0.744934153	FALSE
Transcription	enriched in DNA interacting proteins (M182)	AMA1	Up	0.433706594	0.769009171	FALSE
Transcription	E2F1 targets (Q3) (M10.0)	AMA1	Up	0.632811865	0.895169051	FALSE
Transcription	targets of FOSL1/2 (M0)	AMA1	Up	0.650734703	0.895169051	FALSE
Transcription	enriched for TF motif TTCNRGNNNNTTC (M172)	AMA1	Up	0.67832671	0.897226886	FALSE
Transcription	transcriptional targets of glucocorticoid receptor (M74)	AMA1	Up	0.732150362	0.93179724	FALSE
Transcription	C-MYC transcriptional network (M4.12)	AMA1	Up	0.766024711	0.93179724	FALSE
Transcription	E2F1 targets (Q4) (M10.1)	AMA1	Up	0.772817616	0.93179724	FALSE
Transcription	AP-1 transcription factor network (M20)	AMA1	Up	0.993522435	0.993522435	FALSE
Translation	translation initiation (M227)	AMA1	Up	0.001066858	0.056276785	TRUE
Translation	chaperonin mediated protein folding (II) (M204.1)	AMA1	Up	0.010438593	0.157324507	TRUE
Translation	chaperonin mediated protein folding (I) (M204.0)	AMA1	Up	0.019781812	0.198323052	TRUE
Translation	translation initiation factor 3 complex (M245)	AMA1	Up	0.25564229	0.630224872	FALSE
