# Supplementary material for: Transcriptional correlates of malaria in RTS,S/AS01-vaccinated African children: a matched case–control study
Source: eLife. 2022 Jan 21;11:e70393. doi: 10.7554/eLife.70393 (PMC8782572; doi:10.7554/eLife.70393)
Supplement: Figure 3—source data 1. [file elife-70393-fig3-data1.csv]

Annotation	BTM	Stimulation	Direction	PValue	FDR	is_significant
Mitochondria	respiratory electron transport chain (mitochondrion) (M238)	DMSO	Down	4.27E-05	0.00290521	TRUE
Mitochondria	respiratory electron transport chain (mitochondrion) (M219)	DMSO	Down	0.003985949	0.090834082	TRUE
Monocytes	enriched in myeloid cells and monocytes (M81)	DMSO	Up	0.005039788	0.090834082	TRUE
Monocytes	enriched in monocytes (II) (M11.0)	DMSO	Up	0.00612158	0.090834082	TRUE
General Immune	myeloid cell enriched receptors and transporters (M4.3)	DMSO	Up	0.006678977	0.090834082	TRUE
Cell Cycle	mitosis (TF motif CCAATNNSNNNGCG) (M169)	DMSO	Down	0.019044195	0.185981432	TRUE
Transcription	spliceosome (M250)	DMSO	Down	0.019145147	0.185981432	TRUE
Translation	chaperonin mediated protein folding (I) (M204.0)	DMSO	Down	0.024467925	0.207977365	FALSE
T Cells	T cell activation and signaling (M5.1)	DMSO	Down	0.048970888	0.323780641	FALSE
Mitochondria	respiratory electron transport chain (mitochondrion) (M216)	DMSO	Down	0.050062866	0.323780641	FALSE
Inflammatory/TLR/chemokines	chemokines and inflammatory molecules in myeloid cells (M86.0)	DMSO	Up	0.053359282	0.323780641	FALSE
Antigen Presentation	antigen processing and presentation (M200)	DMSO	Down	0.05713776	0.323780641	FALSE
Translation	translation initiation factor 3 complex (M245)	DMSO	Down	0.064255305	0.336104674	FALSE
Antigen Presentation	enriched in antigen presentation (III) (M95.1)	DMSO	Down	0.083300369	0.404601792	FALSE
Metabolism	proteasome (M226)	DMSO	Down	0.099026028	0.424307768	FALSE
Metabolism	purine nucleotide biosynthesis (M212)	DMSO	Down	0.099837122	0.424307768	FALSE
General Immune	immune activation - generic cluster (M37.0)	DMSO	Up	0.118863025	0.45850441	FALSE
Transcription	transcription elongation, RNA polymerase II (M234)	DMSO	Down	0.121368814	0.45850441	FALSE
Membrane Transport	transmembrane transport (I) (M87)	DMSO	Up	0.136187043	0.48740626	FALSE
Cell Cycle	mitotic cell cycle in stimulated CD4 T cells (M4.9)	DMSO	Up	0.17259258	0.586814771	FALSE
Complement	complement activation (I) (M112.0)	DMSO	Up	0.190103349	0.615572751	FALSE
B Cells	enriched in B cells (VI) (M69)	DMSO	Down	0.199403494	0.616338072	FALSE
T Cells	T cell activation (III) (M7.4)	DMSO	Down	0.223409715	0.628329599	FALSE
Metabolism	heme biosynthesis (II) (M222)	DMSO	Down	0.228030663	0.628329599	FALSE
T Cells	T cell differentiation via ITK and PKC (M18)	DMSO	Down	0.231003529	0.628329599	FALSE
Inflammatory/TLR/chemokines	proinflammatory cytokines and chemokines (M29)	DMSO	Up	0.258028774	0.64340801	FALSE
Dendritic Cells	enriched in activated dendritic cells/monocytes (M64)	DMSO	Up	0.261477192	0.64340801	FALSE
T Cells	signaling in T cells (II) (M35.1)	DMSO	Down	0.276067404	0.64340801	FALSE
Translation	chaperonin mediated protein folding (II) (M204.1)	DMSO	Down	0.288883279	0.64340801	FALSE
Platelets/Coagulation	platelet activation (II) (M32.1)	DMSO	Down	0.29539436	0.64340801	FALSE
General Immune	leukocyte differentiation (M160)	DMSO	Down	0.29839534	0.64340801	FALSE
Dendritic Cells	complement and other receptors in DCs (M40)	DMSO	Up	0.303641887	0.64340801	FALSE
NA	enriched for ubiquitination (M138)	DMSO	Down	0.312242123	0.64340801	FALSE
T Cells	enriched in T cells (I) (M7.0)	DMSO	Down	0.327023864	0.654047728	FALSE
Translation	translation initiation (M227)	DMSO	Down	0.351294653	0.682515326	FALSE
Membrane Transport	enriched in membrane proteins (M124)	DMSO	Up	0.365549744	0.685758501	FALSE
Mitochondria	respiratory electron transport chain (mitochondrion) (M231)	DMSO	Down	0.373133302	0.685758501	FALSE
Nuclear Pore	nuclear pore, transport; mRNA splicing, processing (M143)	DMSO	Down	0.386521464	0.691669989	FALSE
B Cells	enriched in B cells (I) (M47.0)	DMSO	Down	0.439084842	0.765583828	FALSE
B Cells	enriched in B cells (II) (M47.1)	DMSO	Down	0.456178885	0.775504104	FALSE
ECM and Migration	leukocyte migration (M88.0)	DMSO	Up	0.480087143	0.79624209	FALSE
NK Cells	enriched in NK cells (III) (M157)	DMSO	Up	0.552443567	0.851670079	FALSE
Signal Transduction	small GTPase mediated signal transduction (M215)	DMSO	Up	0.569880313	0.851670079	FALSE
T Cells	signaling in T cells (I) (M35.0)	DMSO	Down	0.577758543	0.851670079	FALSE
Cell Cycle	cell cycle, ATP binding (M144)	DMSO	Down	0.591098589	0.851670079	FALSE
Nuclear Pore	nuclear pore complex (mitosis) (M106.1)	DMSO	Down	0.591527077	0.851670079	FALSE
Cell Cycle	cell division (M37.3)	DMSO	Down	0.597986771	0.851670079	FALSE
Dendritic Cells	DC surface signature (S5)	DMSO	Down	0.601178879	0.851670079	FALSE
T Cells	T cell differentiation (Th2) (M19)	DMSO	Down	0.665429561	0.923453268	FALSE
T Cells	T cell signaling and costimulation (M44)	DMSO	Down	0.682271308	0.927888979	FALSE
T Cells	T cell differentiation (M14)	DMSO	Down	0.708149745	0.941953822	FALSE
Cell Cycle	mismatch repair (I) (M22.0)	DMSO	Down	0.739339309	0.941953822	FALSE
Signal Transduction	enriched in G-protein coupled receptors (M130)	DMSO	Down	0.754723602	0.941953822	FALSE
NK Cells	enriched in NK cells (II) (M61.0)	DMSO	Down	0.781114359	0.941953822	FALSE
Nuclear Pore	nuclear pore complex (M106.0)	DMSO	Up	0.786752859	0.941953822	FALSE
B Cells	Naive B cell surface signature (S8)	DMSO	Up	0.810370498	0.941953822	FALSE
T Cells	T cell activation (I) (M7.1)	DMSO	Up	0.836910843	0.941953822	FALSE
B Cells	enriched in B cells (III) (M47.2)	DMSO	Down	0.84589379	0.941953822	FALSE
NK Cells	enriched in NK cells (I) (M7.2)	DMSO	Up	0.848788526	0.941953822	FALSE
B Cells	B cell surface signature (S2)	DMSO	Up	0.862066733	0.941953822	FALSE
T Cells	T cell activation (II) (M7.3)	DMSO	Up	0.892061313	0.941953822	FALSE
ECM and Migration	leukocyte activation and migration (M45)	DMSO	Up	0.893799431	0.941953822	FALSE
Transcription	regulation of transcription, transcription factors (M213)	DMSO	Down	0.908072019	0.941953822	FALSE
NA	chromosome Y linked (M240)	DMSO	Down	0.911575144	0.941953822	FALSE
ECM and Migration	cell adhesion (GO) (M117)	DMSO	Down	0.919667704	0.941953822	FALSE
Plasma Cells	plasma cells & B cells, immunoglobulins (M156.0)	DMSO	Down	0.925363199	0.941953822	FALSE
ECM and Migration	cytoskeletal remodeling (M32.8)	DMSO	Down	0.92810156	0.941953822	FALSE
Membrane Transport	intracellular transport (M147)	DMSO	Down	0.963251992	0.963251992	FALSE
Dendritic Cells	complement and other receptors in DCs (M40)	CSP	Down	0.019991563	0.603538082	FALSE
Platelets/Coagulation	platelet activation (II) (M32.1)	CSP	Up	0.025142616	0.603538082	FALSE
Nuclear Pore	nuclear pore complex (M106.0)	CSP	Down	0.036991535	0.603538082	FALSE
Mitochondria	respiratory electron transport chain (mitochondrion) (M231)	CSP	Down	0.039215832	0.603538082	FALSE
Dendritic Cells	enriched in activated dendritic cells/monocytes (M64)	CSP	Down	0.0443778	0.603538082	FALSE
Monocytes	enriched in myeloid cells and monocytes (M81)	CSP	Down	0.05986328	0.60918097	FALSE
Monocytes	enriched in monocytes (II) (M11.0)	CSP	Down	0.079597459	0.60918097	FALSE
NK Cells	enriched in NK cells (III) (M157)	CSP	Down	0.079731886	0.60918097	FALSE
Mitochondria	respiratory electron transport chain (mitochondrion) (M216)	CSP	Down	0.082167612	0.60918097	FALSE
Nuclear Pore	nuclear pore, transport; mRNA splicing, processing (M143)	CSP	Down	0.109757483	0.60918097	FALSE
Translation	translation initiation factor 3 complex (M245)	CSP	Down	0.109901867	0.60918097	FALSE
Cell Cycle	cell division (M37.3)	CSP	Down	0.110650722	0.60918097	FALSE
ECM and Migration	cytoskeletal remodeling (M32.8)	CSP	Up	0.116461068	0.60918097	FALSE
Transcription	transcription elongation, RNA polymerase II (M234)	CSP	Down	0.13359442	0.63112278	FALSE
Mitochondria	respiratory electron transport chain (mitochondrion) (M238)	CSP	Down	0.159330984	0.63112278	FALSE
ECM and Migration	leukocyte activation and migration (M45)	CSP	Down	0.162234081	0.63112278	FALSE
Metabolism	heme biosynthesis (II) (M222)	CSP	Up	0.166312078	0.63112278	FALSE
T Cells	enriched in T cells (I) (M7.0)	CSP	Down	0.185373134	0.63112278	FALSE
NA	chromosome Y linked (M240)	CSP	Up	0.188975302	0.63112278	FALSE
Cell Cycle	mitotic cell cycle in stimulated CD4 T cells (M4.9)	CSP	Down	0.191152662	0.63112278	FALSE
T Cells	signaling in T cells (II) (M35.1)	CSP	Up	0.203148206	0.63112278	FALSE
T Cells	T cell activation (II) (M7.3)	CSP	Down	0.204186782	0.63112278	FALSE
Membrane Transport	intracellular transport (M147)	CSP	Down	0.214024757	0.632768845	FALSE
T Cells	T cell differentiation via ITK and PKC (M18)	CSP	Down	0.227173699	0.643658815	FALSE
Transcription	spliceosome (M250)	CSP	Down	0.293413299	0.773789852	FALSE
Dendritic Cells	DC surface signature (S5)	CSP	Up	0.298156618	0.773789852	FALSE
T Cells	T cell activation (III) (M7.4)	CSP	Up	0.310432644	0.773789852	FALSE
Translation	chaperonin mediated protein folding (II) (M204.1)	CSP	Down	0.345786627	0.773789852	FALSE
Metabolism	proteasome (M226)	CSP	Down	0.366537507	0.773789852	FALSE
T Cells	T cell activation and signaling (M5.1)	CSP	Down	0.383180728	0.773789852	FALSE
B Cells	Naive B cell surface signature (S8)	CSP	Up	0.389317615	0.773789852	FALSE
B Cells	enriched in B cells (VI) (M69)	CSP	Up	0.393150788	0.773789852	FALSE
ECM and Migration	leukocyte migration (M88.0)	CSP	Down	0.397069577	0.773789852	FALSE
Inflammatory/TLR/chemokines	proinflammatory cytokines and chemokines (M29)	CSP	Down	0.404575764	0.773789852	FALSE
Inflammatory/TLR/chemokines	chemokines and inflammatory molecules in myeloid cells (M86.0)	CSP	Down	0.411875741	0.773789852	FALSE
ECM and Migration	cell adhesion (GO) (M117)	CSP	Up	0.416289158	0.773789852	FALSE
General Immune	immune activation - generic cluster (M37.0)	CSP	Down	0.433565674	0.773789852	FALSE
B Cells	B cell surface signature (S2)	CSP	Up	0.435712137	0.773789852	FALSE
B Cells	enriched in B cells (I) (M47.0)	CSP	Up	0.459844628	0.773789852	FALSE
Mitochondria	respiratory electron transport chain (mitochondrion) (M219)	CSP	Down	0.460792449	0.773789852	FALSE
General Immune	myeloid cell enriched receptors and transporters (M4.3)	CSP	Down	0.472778515	0.773789852	FALSE
Metabolism	purine nucleotide biosynthesis (M212)	CSP	Down	0.477929026	0.773789852	FALSE
T Cells	T cell signaling and costimulation (M44)	CSP	Down	0.558936809	0.860399792	FALSE
Nuclear Pore	nuclear pore complex (mitosis) (M106.1)	CSP	Down	0.563579765	0.860399792	FALSE
Membrane Transport	transmembrane transport (I) (M87)	CSP	Up	0.569382216	0.860399792	FALSE
Translation	translation initiation (M227)	CSP	Down	0.614608826	0.882776207	FALSE
Translation	chaperonin mediated protein folding (I) (M204.0)	CSP	Up	0.656295055	0.882776207	FALSE
T Cells	T cell differentiation (M14)	CSP	Down	0.661296112	0.882776207	FALSE
Transcription	regulation of transcription, transcription factors (M213)	CSP	Down	0.665248366	0.882776207	FALSE
NK Cells	enriched in NK cells (II) (M61.0)	CSP	Down	0.674700009	0.882776207	FALSE
NK Cells	enriched in NK cells (I) (M7.2)	CSP	Down	0.679363053	0.882776207	FALSE
T Cells	T cell differentiation (Th2) (M19)	CSP	Down	0.706879761	0.882776207	FALSE
Antigen Presentation	enriched in antigen presentation (III) (M95.1)	CSP	Up	0.71064084	0.882776207	FALSE
B Cells	enriched in B cells (III) (M47.2)	CSP	Down	0.713363758	0.882776207	FALSE
Complement	complement activation (I) (M112.0)	CSP	Down	0.724807178	0.882776207	FALSE
Cell Cycle	mismatch repair (I) (M22.0)	CSP	Down	0.726992171	0.882776207	FALSE
General Immune	leukocyte differentiation (M160)	CSP	Up	0.771788949	0.920730676	FALSE
T Cells	signaling in T cells (I) (M35.0)	CSP	Up	0.791285056	0.926668069	FALSE
Cell Cycle	mitosis (TF motif CCAATNNSNNNGCG) (M169)	CSP	Down	0.83450463	0.926668069	FALSE
Signal Transduction	small GTPase mediated signal transduction (M215)	CSP	Down	0.843529704	0.926668069	FALSE
Signal Transduction	enriched in G-protein coupled receptors (M130)	CSP	Up	0.854908591	0.926668069	FALSE
Antigen Presentation	antigen processing and presentation (M200)	CSP	Up	0.855664462	0.926668069	FALSE
Cell Cycle	cell cycle, ATP binding (M144)	CSP	Down	0.858530711	0.926668069	FALSE
Plasma Cells	plasma cells & B cells, immunoglobulins (M156.0)	CSP	Down	0.875698167	0.930429302	FALSE
T Cells	T cell activation (I) (M7.1)	CSP	Down	0.905360011	0.947145857	FALSE
B Cells	enriched in B cells (II) (M47.1)	CSP	Down	0.924553973	0.948637508	FALSE
NA	enriched for ubiquitination (M138)	CSP	Down	0.934686956	0.948637508	FALSE
Membrane Transport	enriched in membrane proteins (M124)	CSP	Down	0.973481957	0.973481957	FALSE
General Immune	leukocyte differentiation (M160)	HBS	Up	0.002003437	0.136233713	TRUE
Monocytes	enriched in myeloid cells and monocytes (M81)	HBS	Down	0.017012647	0.578430006	FALSE
Signal Transduction	enriched in G-protein coupled receptors (M130)	HBS	Up	0.063656037	0.906153909	FALSE
Monocytes	enriched in monocytes (II) (M11.0)	HBS	Down	0.07083647	0.906153909	FALSE
Transcription	regulation of transcription, transcription factors (M213)	HBS	Up	0.086161735	0.906153909	FALSE
Cell Cycle	mitotic cell cycle in stimulated CD4 T cells (M4.9)	HBS	Down	0.10617696	0.906153909	FALSE
General Immune	immune activation - generic cluster (M37.0)	HBS	Down	0.109421098	0.906153909	FALSE
Mitochondria	respiratory electron transport chain (mitochondrion) (M231)	HBS	Down	0.116953198	0.906153909	FALSE
Platelets/Coagulation	platelet activation (II) (M32.1)	HBS	Up	0.123086277	0.906153909	FALSE
B Cells	Naive B cell surface signature (S8)	HBS	Up	0.146076194	0.906153909	FALSE
NK Cells	enriched in NK cells (I) (M7.2)	HBS	Down	0.146583721	0.906153909	FALSE
Metabolism	purine nucleotide biosynthesis (M212)	HBS	Down	0.189812316	0.906330638	FALSE
T Cells	T cell activation (II) (M7.3)	HBS	Down	0.210103531	0.906330638	FALSE
ECM and Migration	leukocyte migration (M88.0)	HBS	Down	0.215355489	0.906330638	FALSE
Mitochondria	respiratory electron transport chain (mitochondrion) (M238)	HBS	Up	0.22701218	0.906330638	FALSE
Plasma Cells	plasma cells & B cells, immunoglobulins (M156.0)	HBS	Up	0.230087709	0.906330638	FALSE
Inflammatory/TLR/chemokines	chemokines and inflammatory molecules in myeloid cells (M86.0)	HBS	Down	0.242497821	0.906330638	FALSE
Dendritic Cells	complement and other receptors in DCs (M40)	HBS	Down	0.282422198	0.906330638	FALSE
B Cells	enriched in B cells (I) (M47.0)	HBS	Down	0.315628315	0.906330638	FALSE
Translation	translation initiation (M227)	HBS	Down	0.324580271	0.906330638	FALSE
ECM and Migration	leukocyte activation and migration (M45)	HBS	Down	0.337245737	0.906330638	FALSE
T Cells	T cell differentiation (M14)	HBS	Down	0.348380166	0.906330638	FALSE
Dendritic Cells	enriched in activated dendritic cells/monocytes (M64)	HBS	Down	0.351570122	0.906330638	FALSE
T Cells	enriched in T cells (I) (M7.0)	HBS	Down	0.368275436	0.906330638	FALSE
T Cells	T cell differentiation via ITK and PKC (M18)	HBS	Down	0.40463489	0.906330638	FALSE
T Cells	T cell activation (I) (M7.1)	HBS	Down	0.413033634	0.906330638	FALSE
B Cells	B cell surface signature (S2)	HBS	Up	0.442013524	0.906330638	FALSE
Membrane Transport	enriched in membrane proteins (M124)	HBS	Up	0.451286899	0.906330638	FALSE
ECM and Migration	cytoskeletal remodeling (M32.8)	HBS	Up	0.457368291	0.906330638	FALSE
ECM and Migration	cell adhesion (GO) (M117)	HBS	Up	0.45974139	0.906330638	FALSE
Cell Cycle	mismatch repair (I) (M22.0)	HBS	Up	0.460098997	0.906330638	FALSE
Membrane Transport	transmembrane transport (I) (M87)	HBS	Up	0.468096151	0.906330638	FALSE
NA	chromosome Y linked (M240)	HBS	Up	0.469051661	0.906330638	FALSE
Cell Cycle	cell division (M37.3)	HBS	Down	0.514777449	0.906330638	FALSE
Translation	chaperonin mediated protein folding (II) (M204.1)	HBS	Down	0.524131071	0.906330638	FALSE
General Immune	myeloid cell enriched receptors and transporters (M4.3)	HBS	Down	0.528287445	0.906330638	FALSE
Nuclear Pore	nuclear pore, transport; mRNA splicing, processing (M143)	HBS	Up	0.536024038	0.906330638	FALSE
T Cells	T cell differentiation (Th2) (M19)	HBS	Down	0.536201021	0.906330638	FALSE
Translation	translation initiation factor 3 complex (M245)	HBS	Down	0.53822026	0.906330638	FALSE
NA	enriched for ubiquitination (M138)	HBS	Up	0.541645598	0.906330638	FALSE
B Cells	enriched in B cells (II) (M47.1)	HBS	Down	0.549801354	0.906330638	FALSE
T Cells	T cell activation and signaling (M5.1)	HBS	Up	0.571958087	0.906330638	FALSE
Antigen Presentation	antigen processing and presentation (M200)	HBS	Up	0.584209343	0.906330638	FALSE
T Cells	signaling in T cells (I) (M35.0)	HBS	Down	0.587421878	0.906330638	FALSE
Signal Transduction	small GTPase mediated signal transduction (M215)	HBS	Up	0.599777628	0.906330638	FALSE
Nuclear Pore	nuclear pore complex (mitosis) (M106.1)	HBS	Down	0.669580858	0.964954717	FALSE
Inflammatory/TLR/chemokines	proinflammatory cytokines and chemokines (M29)	HBS	Down	0.705091923	0.964954717	FALSE
Dendritic Cells	DC surface signature (S5)	HBS	Up	0.70810262	0.964954717	FALSE
B Cells	enriched in B cells (III) (M47.2)	HBS	Up	0.716197169	0.964954717	FALSE
B Cells	enriched in B cells (VI) (M69)	HBS	Down	0.741081364	0.964954717	FALSE
Cell Cycle	cell cycle, ATP binding (M144)	HBS	Up	0.763810398	0.964954717	FALSE
Complement	complement activation (I) (M112.0)	HBS	Down	0.773642167	0.964954717	FALSE
Antigen Presentation	enriched in antigen presentation (III) (M95.1)	HBS	Up	0.780586506	0.964954717	FALSE
T Cells	T cell activation (III) (M7.4)	HBS	Down	0.782954972	0.964954717	FALSE
Membrane Transport	intracellular transport (M147)	HBS	Up	0.79087352	0.964954717	FALSE
Mitochondria	respiratory electron transport chain (mitochondrion) (M219)	HBS	Down	0.79466859	0.964954717	FALSE
NK Cells	enriched in NK cells (III) (M157)	HBS	Down	0.837076834	0.96901352	FALSE
Translation	chaperonin mediated protein folding (I) (M204.0)	HBS	Up	0.846361152	0.96901352	FALSE
Transcription	transcription elongation, RNA polymerase II (M234)	HBS	Up	0.873441504	0.96901352	FALSE
Nuclear Pore	nuclear pore complex (M106.0)	HBS	Down	0.888853306	0.96901352	FALSE
NK Cells	enriched in NK cells (II) (M61.0)	HBS	Down	0.891856712	0.96901352	FALSE
Metabolism	heme biosynthesis (II) (M222)	HBS	Down	0.910094881	0.96901352	FALSE
T Cells	signaling in T cells (II) (M35.1)	HBS	Up	0.914420103	0.96901352	FALSE
Metabolism	proteasome (M226)	HBS	Down	0.917545194	0.96901352	FALSE
Cell Cycle	mitosis (TF motif CCAATNNSNNNGCG) (M169)	HBS	Up	0.943043958	0.96901352	FALSE
T Cells	T cell signaling and costimulation (M44)	HBS	Down	0.948178478	0.96901352	FALSE
Transcription	spliceosome (M250)	HBS	Up	0.954763321	0.96901352	FALSE
Mitochondria	respiratory electron transport chain (mitochondrion) (M216)	HBS	Down	0.99003424	0.99003424	FALSE
Monocytes	enriched in monocytes (II) (M11.0)	AMA1	Down	1.12E-04	0.00761301	TRUE
General Immune	myeloid cell enriched receptors and transporters (M4.3)	AMA1	Down	0.00157073	0.053404814	TRUE
ECM and Migration	leukocyte migration (M88.0)	AMA1	Down	0.006617219	0.135939669	TRUE
Dendritic Cells	enriched in activated dendritic cells/monocytes (M64)	AMA1	Down	0.007996451	0.135939669	TRUE
ECM and Migration	cytoskeletal remodeling (M32.8)	AMA1	Up	0.01156565	0.157292834	TRUE
General Immune	immune activation - generic cluster (M37.0)	AMA1	Down	0.031853939	0.325966939	FALSE
NA	enriched for ubiquitination (M138)	AMA1	Up	0.03355542	0.325966939	FALSE
Dendritic Cells	complement and other receptors in DCs (M40)	AMA1	Down	0.060777564	0.46540098	FALSE
Signal Transduction	enriched in G-protein coupled receptors (M130)	AMA1	Up	0.066215959	0.46540098	FALSE
Complement	complement activation (I) (M112.0)	AMA1	Down	0.068441321	0.46540098	FALSE
Platelets/Coagulation	platelet activation (II) (M32.1)	AMA1	Up	0.089147619	0.512970021	FALSE
Nuclear Pore	nuclear pore complex (M106.0)	AMA1	Down	0.099677739	0.512970021	FALSE
Translation	chaperonin mediated protein folding (II) (M204.1)	AMA1	Down	0.104446685	0.512970021	FALSE
T Cells	signaling in T cells (II) (M35.1)	AMA1	Up	0.128165312	0.512970021	FALSE
Transcription	regulation of transcription, transcription factors (M213)	AMA1	Up	0.128191553	0.512970021	FALSE
General Immune	leukocyte differentiation (M160)	AMA1	Up	0.133145423	0.512970021	FALSE
Monocytes	enriched in myeloid cells and monocytes (M81)	AMA1	Down	0.135850644	0.512970021	FALSE
Plasma Cells	plasma cells & B cells, immunoglobulins (M156.0)	AMA1	Up	0.147877975	0.512970021	FALSE
Inflammatory/TLR/chemokines	proinflammatory cytokines and chemokines (M29)	AMA1	Down	0.14983695	0.512970021	FALSE
Cell Cycle	cell division (M37.3)	AMA1	Up	0.154079182	0.512970021	FALSE
NK Cells	enriched in NK cells (III) (M157)	AMA1	Up	0.158417212	0.512970021	FALSE
Dendritic Cells	DC surface signature (S5)	AMA1	Down	0.175720719	0.534371039	FALSE
B Cells	enriched in B cells (VI) (M69)	AMA1	Up	0.18391164	0.534371039	FALSE
Metabolism	purine nucleotide biosynthesis (M212)	AMA1	Down	0.188601543	0.534371039	FALSE
Nuclear Pore	nuclear pore complex (mitosis) (M106.1)	AMA1	Down	0.210264861	0.571920422	FALSE
Inflammatory/TLR/chemokines	chemokines and inflammatory molecules in myeloid cells (M86.0)	AMA1	Down	0.233524095	0.594528352	FALSE
B Cells	B cell surface signature (S2)	AMA1	Down	0.239208648	0.594528352	FALSE
Mitochondria	respiratory electron transport chain (mitochondrion) (M238)	AMA1	Up	0.245353587	0.594528352	FALSE
Antigen Presentation	antigen processing and presentation (M200)	AMA1	Up	0.259965762	0.594528352	FALSE
NK Cells	enriched in NK cells (I) (M7.2)	AMA1	Up	0.26229192	0.594528352	FALSE
T Cells	T cell activation (III) (M7.4)	AMA1	Up	0.279376845	0.612826628	FALSE
Metabolism	proteasome (M226)	AMA1	Down	0.347091085	0.685030009	FALSE
Nuclear Pore	nuclear pore, transport; mRNA splicing, processing (M143)	AMA1	Down	0.351239877	0.685030009	FALSE
B Cells	enriched in B cells (I) (M47.0)	AMA1	Up	0.353319414	0.685030009	FALSE
T Cells	T cell differentiation (M14)	AMA1	Up	0.401162847	0.685030009	FALSE
Antigen Presentation	enriched in antigen presentation (III) (M95.1)	AMA1	Up	0.405382924	0.685030009	FALSE
Cell Cycle	cell cycle, ATP binding (M144)	AMA1	Up	0.408736342	0.685030009	FALSE
NA	chromosome Y linked (M240)	AMA1	Up	0.412793128	0.685030009	FALSE
Cell Cycle	mismatch repair (I) (M22.0)	AMA1	Down	0.413439688	0.685030009	FALSE
Membrane Transport	intracellular transport (M147)	AMA1	Up	0.423654119	0.685030009	FALSE
T Cells	T cell differentiation via ITK and PKC (M18)	AMA1	Up	0.431327793	0.685030009	FALSE
Cell Cycle	mitotic cell cycle in stimulated CD4 T cells (M4.9)	AMA1	Down	0.432013541	0.685030009	FALSE
Membrane Transport	transmembrane transport (I) (M87)	AMA1	Down	0.433180741	0.685030009	FALSE
Translation	translation initiation factor 3 complex (M245)	AMA1	Down	0.533563662	0.797646667	FALSE
B Cells	enriched in B cells (II) (M47.1)	AMA1	Up	0.536527012	0.797646667	FALSE
Translation	translation initiation (M227)	AMA1	Down	0.548003882	0.797646667	FALSE
ECM and Migration	cell adhesion (GO) (M117)	AMA1	Up	0.564147286	0.797646667	FALSE
Mitochondria	respiratory electron transport chain (mitochondrion) (M231)	AMA1	Down	0.57399519	0.797646667	FALSE
T Cells	T cell activation (I) (M7.1)	AMA1	Up	0.574774804	0.797646667	FALSE
Metabolism	heme biosynthesis (II) (M222)	AMA1	Up	0.588106993	0.79982551	FALSE
NK Cells	enriched in NK cells (II) (M61.0)	AMA1	Up	0.61157871	0.81543828	FALSE
T Cells	T cell activation and signaling (M5.1)	AMA1	Up	0.64273385	0.840498111	FALSE
Mitochondria	respiratory electron transport chain (mitochondrion) (M216)	AMA1	Down	0.656177102	0.841887603	FALSE
Cell Cycle	mitosis (TF motif CCAATNNSNNNGCG) (M169)	AMA1	Up	0.741772668	0.92388016	FALSE
Translation	chaperonin mediated protein folding (I) (M204.0)	AMA1	Down	0.783556136	0.92388016	FALSE
T Cells	enriched in T cells (I) (M7.0)	AMA1	Up	0.783852822	0.92388016	FALSE
T Cells	signaling in T cells (I) (M35.0)	AMA1	Up	0.791413352	0.92388016	FALSE
B Cells	Naive B cell surface signature (S8)	AMA1	Down	0.79427663	0.92388016	FALSE
T Cells	T cell differentiation (Th2) (M19)	AMA1	Up	0.801601904	0.92388016	FALSE
Mitochondria	respiratory electron transport chain (mitochondrion) (M219)	AMA1	Up	0.819137668	0.928356024	FALSE
B Cells	enriched in B cells (III) (M47.2)	AMA1	Up	0.86112199	0.953913973	FALSE
Transcription	transcription elongation, RNA polymerase II (M234)	AMA1	Down	0.869745093	0.953913973	FALSE
Signal Transduction	small GTPase mediated signal transduction (M215)	AMA1	Up	0.893367806	0.964270013	FALSE
Transcription	spliceosome (M250)	AMA1	Up	0.938877228	0.973311135	FALSE
T Cells	T cell activation (II) (M7.3)	AMA1	Down	0.93908931	0.973311135	FALSE
ECM and Migration	leukocyte activation and migration (M45)	AMA1	Up	0.944684337	0.973311135	FALSE
T Cells	T cell signaling and costimulation (M44)	AMA1	Down	0.96207109	0.97643036	FALSE
Membrane Transport	enriched in membrane proteins (M124)	AMA1	Up	0.984058115	0.984058115	FALSE
