# Supplementary material for: Transcriptional correlates of malaria in RTS,S/AS01-vaccinated African children: a matched case–control study
Source: eLife. 2022 Jan 21;11:e70393. doi: 10.7554/eLife.70393 (PMC8782572; doi:10.7554/eLife.70393)
Supplement: Figure 6—source data 1. [file elife-70393-fig6-data1.csv]

Study	Annotation	BTM	Direction	PValue	FDR	is_significant
mal067	Cell Cycle	mitosis (TF motif CCAATNNSNNNGCG) (M169)	Down	0.019044195	0.185981432	TRUE
mal067	General Immune	myeloid cell enriched receptors and transporters (M4.3)	Up	0.006678977	0.090834082	TRUE
mal067	Mitochondria	respiratory electron transport chain (mitochondrion) (M238)	Down	4.27E-05	0.00290521	TRUE
mal067	Mitochondria	respiratory electron transport chain (mitochondrion) (M219)	Down	0.003985949	0.090834082	TRUE
mal067	Monocytes	enriched in myeloid cells and monocytes (M81)	Up	0.005039788	0.090834082	TRUE
mal067	Monocytes	enriched in monocytes (II) (M11.0)	Up	0.00612158	0.090834082	TRUE
mal067	Transcription	spliceosome (M250)	Down	0.019145147	0.185981432	TRUE
vahey	Cell Cycle	mitosis (TF motif CCAATNNSNNNGCG) (M169)	Up	0.282206872	0.432320302	FALSE
vahey	General Immune	myeloid cell enriched receptors and transporters (M4.3)	Down	0.006183043	0.014427101	TRUE
vahey	Mitochondria	respiratory electron transport chain (mitochondrion) (M219)	Up	0.620846229	0.724320601	FALSE
vahey	Mitochondria	respiratory electron transport chain (mitochondrion) (M238)	Up	0.7282262	0.7282262	FALSE
vahey	Monocytes	enriched in monocytes (II) (M11.0)	Down	8.05E-08	5.63E-07	TRUE
vahey	Monocytes	enriched in myeloid cells and monocytes (M81)	Down	0.003249519	0.011373316	TRUE
vahey	Transcription	spliceosome (M250)	Up	0.308800215	0.432320302	FALSE
mal068 RRR	Cell Cycle	mitosis (TF motif CCAATNNSNNNGCG) (M169)	Down	0.035625635	0.097583939	TRUE
mal068 RRR	General Immune	myeloid cell enriched receptors and transporters (M4.3)	Up	0.041821688	0.097583939	TRUE
mal068 RRR	Mitochondria	respiratory electron transport chain (mitochondrion) (M219)	Down	0.081332451	0.142331789	TRUE
mal068 RRR	Mitochondria	respiratory electron transport chain (mitochondrion) (M238)	Down	0.117191245	0.147249011	TRUE
mal068 RRR	Monocytes	enriched in monocytes (II) (M11.0)	Up	0.012666173	0.088663208	TRUE
mal068 RRR	Monocytes	enriched in myeloid cells and monocytes (M81)	Down	0.147187217	0.147249011	TRUE
mal068 RRR	Transcription	spliceosome (M250)	Down	0.147249011	0.147249011	TRUE
mal071 RRR	Cell Cycle	mitosis (TF motif CCAATNNSNNNGCG) (M169)	Down	0.176558396	0.205984796	FALSE
mal071 RRR	General Immune	myeloid cell enriched receptors and transporters (M4.3)	Up	0.29238705	0.29238705	FALSE
mal071 RRR	Mitochondria	respiratory electron transport chain (mitochondrion) (M219)	Up	2.44E-06	1.71E-05	TRUE
mal071 RRR	Mitochondria	respiratory electron transport chain (mitochondrion) (M238)	Up	3.03E-05	1.06E-04	TRUE
mal071 RRR	Monocytes	enriched in monocytes (II) (M11.0)	Up	0.062414891	0.109226059	TRUE
mal071 RRR	Monocytes	enriched in myeloid cells and monocytes (M81)	Up	0.145073764	0.20310327	FALSE
mal071 RRR	Transcription	spliceosome (M250)	Up	0.054402793	0.109226059	TRUE
