# Supplementary material for: Transcriptional correlates of malaria in RTS,S/AS01-vaccinated African children: a matched case–control study
Source: eLife. 2022 Jan 21;11:e70393. doi: 10.7554/eLife.70393 (PMC8782572; doi:10.7554/eLife.70393)
Supplement: Figure 6—source data 2. [file elife-70393-fig6-data2.csv]

Study	Annotation	BTM	Direction	PValue	FDR	is_significant
mal067	Antigen Presentation	enriched in antigen presentation (I) (M71)	Up	2.49E-05	6.57E-04	TRUE
mal067	Antigen Presentation	regulation of antigen presentation and immune response (M5.0)	Up	0.017260457	0.095840957	TRUE
mal067	Antiviral/IFN	viral sensing & immunity; IRF2 targets network (I) (M111.0)	Up	0.002854737	0.02737952	TRUE
mal067	B Cells	B cell development (M9)	Up	0.005616619	0.039503557	TRUE
mal067	Cell Cycle	cell cycle and transcription (M4.0)	Up	3.37E-06	1.18E-04	TRUE
mal067	Dendritic Cells	Resting dendritic cell surface signature (S10)	Up	8.58E-09	6.03E-07	TRUE
mal067	Dendritic Cells	complement and other receptors in DCs (M40)	Up	1.38E-04	0.002418288	TRUE
mal067	Dendritic Cells	DC surface signature (S5)	Up	4.64E-04	0.007531521	TRUE
mal067	Dendritic Cells	enriched in dendritic cells (M168)	Up	0.001601312	0.023909429	TRUE
mal067	Dendritic Cells	proinflammatory dendritic cell, myeloid cell response (M86.1)	Down	0.040498638	0.193779421	TRUE
mal067	ECM and Migration	cell junction (GO) (M4.13)	Up	0.002378141	0.02737952	TRUE
mal067	ECM and Migration	receptors, cell migration (M109)	Up	0.003191018	0.028054362	TRUE
mal067	ECM and Migration	extracellular matrix (II) (M2.1)	Up	0.004824687	0.035103756	TRUE
mal067	ECM and Migration	leukocyte migration (M88.0)	Up	0.015740018	0.089760642	TRUE
mal067	ECM and Migration	extracellular matrix, complement (M140)	Up	0.030787913	0.154672608	TRUE
mal067	General Immune	myeloid cell enriched receptors and transporters (M4.3)	Up	2.97E-07	1.57E-05	TRUE
mal067	General Immune	immune activation - generic cluster (M37.0)	Up	0.001834976	0.024198744	TRUE
mal067	General Immune	CCR1, 7 and cell signaling (M59)	Up	0.004651368	0.035051383	TRUE
mal067	Inflammatory/TLR/chemokines	inflammatory response (M33)	Up	2.32E-09	2.45E-07	TRUE
mal067	Inflammatory/TLR/chemokines	TLR and inflammatory signaling (M16)	Up	1.37E-04	0.002418288	TRUE
mal067	Inflammatory/TLR/chemokines	TLR8-BAFF network (M25)	Up	0.002782898	0.02737952	TRUE
mal067	Inflammatory/TLR/chemokines	proinflammatory cytokines and chemokines (M29)	Down	0.0043485	0.03501785	TRUE
mal067	Inflammatory/TLR/chemokines	MHC-TLR7-TLR8 cluster (M146)	Up	0.008355431	0.055093623	TRUE
mal067	Inflammatory/TLR/chemokines	cell activation (IL15, IL23, TNF) (M24)	Up	0.013391109	0.078486777	TRUE
mal067	Inflammatory/TLR/chemokines	chemokines and inflammatory molecules in myeloid cells (M86.0)	Down	0.025881976	0.135859154	TRUE
mal067	Inflammatory/TLR/chemokines	cytokines - recepters cluster (M115)	Down	0.040244067	0.193779421	TRUE
mal067	Membrane Transport	transmembrane transport (I) (M87)	Up	0.041327365	0.193779421	TRUE
mal067	Metabolism	lysosomal/endosomal proteins (M139)	Up	5.94E-07	2.51E-05	TRUE
mal067	Metabolism	lysosome (M209)	Up	4.84E-05	0.001134119	TRUE
mal067	Metabolism	heme biosynthesis (I) (M171)	Up	0.01016043	0.064965172	TRUE
mal067	Monocytes	enriched in monocytes (II) (M11.0)	Up	8.53E-17	1.80E-14	TRUE
mal067	Monocytes	enriched in monocytes (IV) (M118.0)	Up	6.89E-06	2.08E-04	TRUE
mal067	Monocytes	Monocyte surface signature (S4)	Up	9.35E-05	0.001972443	TRUE
mal067	Monocytes	enriched in monocytes (III) (M73)	Up	0.001699722	0.023909429	TRUE
mal067	Monocytes	enriched in monocytes (surface) (M118.1)	Up	0.002648682	0.02737952	TRUE
mal067	Monocytes	enriched in monocytes (I) (M4.15)	Up	0.002678789	0.02737952	TRUE
mal067	Monocytes	enriched in myeloid cells and monocytes (M81)	Up	0.006457994	0.043956024	TRUE
mal067	Neutrophils	formyl peptide receptor mediated neutrophil response (M11.2)	Up	0.004461048	0.03501785	TRUE
mal067	Neutrophils	enriched in neutrophils (II) (M163)	Up	0.026399172	0.135859154	TRUE
mal067	NK Cells	enriched in NK cells (II) (M61.0)	Down	0.011729827	0.071731275	TRUE
mal067	Plasma Cells	plasma cells & B cells, immunoglobulins (M156.0)	Up	0.021588232	0.116797872	TRUE
mal067	Signal Transduction	regulation of signal transduction (M3)	Up	0.00254617	0.02737952	TRUE
mal067	Signal Transduction	suppression of MAPK signaling (M56)	Up	0.004480957	0.03501785	TRUE
mal067	Transcription	transcription regulation in cell development (M49)	Up	0.003061943	0.028054362	TRUE
mal067	Transcription	putative targets of PAX3 (M89.0)	Down	0.011898553	0.071731275	TRUE
vahey	Antigen Presentation	enriched in antigen presentation (I) (M71)	Up	0.011538636	0.028846589	TRUE
vahey	Antigen Presentation	regulation of antigen presentation and immune response (M5.0)	Up	0.056229122	0.095540617	TRUE
vahey	Antiviral/IFN	viral sensing & immunity; IRF2 targets network (I) (M111.0)	Up	2.31E-05	2.60E-04	TRUE
vahey	B Cells	B cell development (M9)	Up	0.233312172	0.269206353	FALSE
vahey	Cell Cycle	cell cycle and transcription (M4.0)	Up	1.99E-04	0.00149134	TRUE
vahey	Dendritic Cells	proinflammatory dendritic cell, myeloid cell response (M86.1)	Up	0.005664872	0.019609173	TRUE
vahey	Dendritic Cells	complement and other receptors in DCs (M40)	Up	0.008156326	0.023958792	TRUE
vahey	Dendritic Cells	Resting dendritic cell surface signature (S10)	Up	0.019708864	0.044344944	TRUE
vahey	Dendritic Cells	DC surface signature (S5)	Up	0.028503592	0.058141957	TRUE
vahey	Dendritic Cells	enriched in dendritic cells (M168)	Up	0.05876952	0.095540617	TRUE
vahey	ECM and Migration	cell junction (GO) (M4.13)	Up	0.002039279	0.009176756	TRUE
vahey	ECM and Migration	leukocyte migration (M88.0)	Down	0.12704941	0.173249196	TRUE
vahey	ECM and Migration	receptors, cell migration (M109)	Up	0.212102765	0.251174327	FALSE
vahey	ECM and Migration	extracellular matrix (II) (M2.1)	Down	0.406721149	0.435772659	FALSE
vahey	ECM and Migration	extracellular matrix, complement (M140)	Down	0.851752702	0.851752702	FALSE
vahey	General Immune	myeloid cell enriched receptors and transporters (M4.3)	Up	3.57E-04	0.002007963	TRUE
vahey	General Immune	immune activation - generic cluster (M37.0)	Up	0.059447495	0.095540617	TRUE
vahey	General Immune	CCR1, 7 and cell signaling (M59)	Up	0.06850506	0.106300955	TRUE
vahey	Inflammatory/TLR/chemokines	TLR and inflammatory signaling (M16)	Up	1.28E-09	2.88E-08	TRUE
vahey	Inflammatory/TLR/chemokines	proinflammatory cytokines and chemokines (M29)	Up	0.001272276	0.006361382	TRUE
vahey	Inflammatory/TLR/chemokines	MHC-TLR7-TLR8 cluster (M146)	Up	0.009319211	0.024668499	TRUE
vahey	Inflammatory/TLR/chemokines	TLR8-BAFF network (M25)	Up	0.016740619	0.039648835	TRUE
vahey	Inflammatory/TLR/chemokines	chemokines and inflammatory molecules in myeloid cells (M86.0)	Up	0.042560073	0.076608131	TRUE
vahey	Inflammatory/TLR/chemokines	cytokines - recepters cluster (M115)	Up	0.097385479	0.146078219	TRUE
vahey	Inflammatory/TLR/chemokines	inflammatory response (M33)	Up	0.144432124	0.191160165	TRUE
vahey	Inflammatory/TLR/chemokines	cell activation (IL15, IL23, TNF) (M24)	Up	0.19220382	0.233761403	FALSE
vahey	Membrane Transport	transmembrane transport (I) (M87)	Up	0.125678366	0.173249196	TRUE
vahey	Metabolism	lysosome (M209)	Up	0.005261953	0.019609173	TRUE
vahey	Metabolism	lysosomal/endosomal proteins (M139)	Up	0.031056641	0.058231201	TRUE
vahey	Metabolism	heme biosynthesis (I) (M171)	Up	0.114288768	0.16590305	TRUE
vahey	Monocytes	enriched in monocytes (II) (M11.0)	Up	9.86E-11	4.44E-09	TRUE
vahey	Monocytes	enriched in monocytes (IV) (M118.0)	Up	2.19E-05	2.60E-04	TRUE
vahey	Monocytes	Monocyte surface signature (S4)	Up	1.87E-04	0.00149134	TRUE
vahey	Monocytes	enriched in monocytes (I) (M4.15)	Up	3.52E-04	0.002007963	TRUE
vahey	Monocytes	enriched in monocytes (III) (M73)	Up	0.003358032	0.013737402	TRUE
vahey	Monocytes	enriched in myeloid cells and monocytes (M81)	Up	0.356215985	0.390968764	FALSE
vahey	Monocytes	enriched in monocytes (surface) (M118.1)	Up	0.767237181	0.78467439	FALSE
vahey	Neutrophils	formyl peptide receptor mediated neutrophil response (M11.2)	Up	0.008200981	0.023958792	TRUE
vahey	Neutrophils	enriched in neutrophils (II) (M163)	Up	0.008518682	0.023958792	TRUE
vahey	NK Cells	enriched in NK cells (II) (M61.0)	Down	0.604003216	0.632096389	FALSE
vahey	Plasma Cells	plasma cells & B cells, immunoglobulins (M156.0)	Down	0.020947909	0.044888376	TRUE
vahey	Signal Transduction	suppression of MAPK signaling (M56)	Up	0.029717	0.058141957	TRUE
vahey	Signal Transduction	regulation of signal transduction (M3)	Up	0.174848235	0.218560294	FALSE
vahey	Transcription	transcription regulation in cell development (M49)	Up	0.151409395	0.194669222	TRUE
vahey	Transcription	putative targets of PAX3 (M89.0)	Up	0.352523195	0.390968764	FALSE
mal068 RRR	Antigen Presentation	enriched in antigen presentation (I) (M71)	Up	0.108622688	0.257264262	FALSE
mal068 RRR	Antigen Presentation	regulation of antigen presentation and immune response (M5.0)	Up	0.221784989	0.415846854	FALSE
mal068 RRR	Antiviral/IFN	viral sensing & immunity; IRF2 targets network (I) (M111.0)	Up	0.594831419	0.704405627	FALSE
mal068 RRR	B Cells	B cell development (M9)	Up	0.472424482	0.644215202	FALSE
mal068 RRR	Cell Cycle	cell cycle and transcription (M4.0)	Up	1.42E-05	6.40E-04	TRUE
mal068 RRR	Dendritic Cells	Resting dendritic cell surface signature (S10)	Up	3.08E-05	6.94E-04	TRUE
mal068 RRR	Dendritic Cells	DC surface signature (S5)	Up	6.25E-05	9.37E-04	TRUE
mal068 RRR	Dendritic Cells	enriched in dendritic cells (M168)	Up	0.01866435	0.08729293	TRUE
mal068 RRR	Dendritic Cells	complement and other receptors in DCs (M40)	Up	0.026727825	0.109341104	TRUE
mal068 RRR	Dendritic Cells	proinflammatory dendritic cell, myeloid cell response (M86.1)	Up	0.681965041	0.735888861	FALSE
mal068 RRR	ECM and Migration	cell junction (GO) (M4.13)	Up	0.008352312	0.06264234	TRUE
mal068 RRR	ECM and Migration	receptors, cell migration (M109)	Up	0.079198368	0.209642739	FALSE
mal068 RRR	ECM and Migration	extracellular matrix (II) (M2.1)	Up	0.20368139	0.407666887	FALSE
mal068 RRR	ECM and Migration	extracellular matrix, complement (M140)	Down	0.431734885	0.607127183	FALSE
mal068 RRR	ECM and Migration	leukocyte migration (M88.0)	Down	0.715895891	0.749193374	FALSE
mal068 RRR	General Immune	myeloid cell enriched receptors and transporters (M4.3)	Up	0.030006541	0.112524528	TRUE
mal068 RRR	General Immune	CCR1, 7 and cell signaling (M59)	Up	0.283436569	0.490563293	FALSE
mal068 RRR	General Immune	immune activation - generic cluster (M37.0)	Up	0.686829603	0.735888861	FALSE
mal068 RRR	Inflammatory/TLR/chemokines	MHC-TLR7-TLR8 cluster (M146)	Up	0.003908682	0.035178136	TRUE
mal068 RRR	Inflammatory/TLR/chemokines	TLR8-BAFF network (M25)	Up	0.197440186	0.407666887	FALSE
mal068 RRR	Inflammatory/TLR/chemokines	cytokines - recepters cluster (M115)	Down	0.208363075	0.407666887	FALSE
mal068 RRR	Inflammatory/TLR/chemokines	inflammatory response (M33)	Up	0.38178669	0.592427623	FALSE
mal068 RRR	Inflammatory/TLR/chemokines	chemokines and inflammatory molecules in myeloid cells (M86.0)	Down	0.413597357	0.600383261	FALSE
mal068 RRR	Inflammatory/TLR/chemokines	cell activation (IL15, IL23, TNF) (M24)	Up	0.547641118	0.698807393	FALSE
mal068 RRR	Inflammatory/TLR/chemokines	TLR and inflammatory signaling (M16)	Up	0.56963077	0.698807393	FALSE
mal068 RRR	Inflammatory/TLR/chemokines	proinflammatory cytokines and chemokines (M29)	Up	0.574574968	0.698807393	FALSE
mal068 RRR	Membrane Transport	transmembrane transport (I) (M87)	Up	0.156100415	0.351225934	FALSE
mal068 RRR	Metabolism	heme biosynthesis (I) (M171)	Down	0.002656145	0.029881634	TRUE
mal068 RRR	Metabolism	lysosomal/endosomal proteins (M139)	Up	0.250264681	0.450476425	FALSE
mal068 RRR	Metabolism	lysosome (M209)	Up	0.408448216	0.600383261	FALSE
mal068 RRR	Monocytes	enriched in monocytes (II) (M11.0)	Up	0.013002233	0.074030814	TRUE
mal068 RRR	Monocytes	enriched in monocytes (I) (M4.15)	Up	0.013161034	0.074030814	TRUE
mal068 RRR	Monocytes	Monocyte surface signature (S4)	Up	0.040884062	0.141521754	TRUE
mal068 RRR	Monocytes	enriched in monocytes (IV) (M118.0)	Up	0.060776207	0.189837597	TRUE
mal068 RRR	Monocytes	enriched in myeloid cells and monocytes (M81)	Up	0.309088401	0.506537699	FALSE
mal068 RRR	Monocytes	enriched in monocytes (surface) (M118.1)	Up	0.315179013	0.506537699	FALSE
mal068 RRR	Monocytes	enriched in monocytes (III) (M73)	Up	0.488355763	0.646353216	FALSE
mal068 RRR	Neutrophils	formyl peptide receptor mediated neutrophil response (M11.2)	Down	0.673809722	0.735888861	FALSE
mal068 RRR	Neutrophils	enriched in neutrophils (II) (M163)	Up	0.791886165	0.809883578	FALSE
mal068 RRR	NK Cells	enriched in NK cells (II) (M61.0)	Up	0.019398429	0.08729293	TRUE
mal068 RRR	Plasma Cells	plasma cells & B cells, immunoglobulins (M156.0)	Up	0.990654644	0.990654644	FALSE
mal068 RRR	Signal Transduction	regulation of signal transduction (M3)	Up	0.067497812	0.189837597	TRUE
mal068 RRR	Signal Transduction	suppression of MAPK signaling (M56)	Down	0.658787617	0.735888861	FALSE
mal068 RRR	Transcription	putative targets of PAX3 (M89.0)	Down	0.063716579	0.189837597	TRUE
mal068 RRR	Transcription	transcription regulation in cell development (M49)	Up	0.09986374	0.249659349	FALSE
mal071 RRR	Antigen Presentation	enriched in antigen presentation (I) (M71)	Down	9.14E-04	0.002420713	TRUE
mal071 RRR	Antigen Presentation	regulation of antigen presentation and immune response (M5.0)	Down	0.095730983	0.119663729	TRUE
mal071 RRR	Antiviral/IFN	viral sensing & immunity; IRF2 targets network (I) (M111.0)	Down	0.038328815	0.059475747	TRUE
mal071 RRR	B Cells	B cell development (M9)	Down	0.219930485	0.260443995	FALSE
mal071 RRR	Cell Cycle	cell cycle and transcription (M4.0)	Up	0.058846534	0.082752939	TRUE
mal071 RRR	Dendritic Cells	Resting dendritic cell surface signature (S10)	Down	2.20E-08	2.48E-07	TRUE
mal071 RRR	Dendritic Cells	DC surface signature (S5)	Down	4.29E-08	3.86E-07	TRUE
mal071 RRR	Dendritic Cells	enriched in dendritic cells (M168)	Down	3.41E-04	0.00118037	TRUE
mal071 RRR	Dendritic Cells	complement and other receptors in DCs (M40)	Down	0.021317605	0.041708358	TRUE
mal071 RRR	Dendritic Cells	proinflammatory dendritic cell, myeloid cell response (M86.1)	Up	0.849126154	0.888620394	FALSE
mal071 RRR	ECM and Migration	extracellular matrix (II) (M2.1)	Down	6.77E-04	0.002175794	TRUE
mal071 RRR	ECM and Migration	cell junction (GO) (M4.13)	Down	8.34E-04	0.002344777	TRUE
mal071 RRR	ECM and Migration	extracellular matrix, complement (M140)	Down	0.011801878	0.024140205	TRUE
mal071 RRR	ECM and Migration	leukocyte migration (M88.0)	Up	0.525719064	0.58273186	FALSE
mal071 RRR	ECM and Migration	receptors, cell migration (M109)	Up	0.530933472	0.58273186	FALSE
mal071 RRR	General Immune	myeloid cell enriched receptors and transporters (M4.3)	Down	1.63E-07	1.23E-06	TRUE
mal071 RRR	General Immune	immune activation - generic cluster (M37.0)	Down	1.10E-06	7.05E-06	TRUE
mal071 RRR	General Immune	CCR1, 7 and cell signaling (M59)	Down	0.026074236	0.045128486	TRUE
mal071 RRR	Inflammatory/TLR/chemokines	TLR and inflammatory signaling (M16)	Down	5.16E-06	2.90E-05	TRUE
mal071 RRR	Inflammatory/TLR/chemokines	TLR8-BAFF network (M25)	Down	0.001081595	0.002703987	TRUE
mal071 RRR	Inflammatory/TLR/chemokines	inflammatory response (M33)	Down	0.030685067	0.050857743	TRUE
mal071 RRR	Inflammatory/TLR/chemokines	chemokines and inflammatory molecules in myeloid cells (M86.0)	Down	0.031644818	0.050857743	TRUE
mal071 RRR	Inflammatory/TLR/chemokines	cell activation (IL15, IL23, TNF) (M24)	Down	0.377794223	0.435916411	FALSE
mal071 RRR	Inflammatory/TLR/chemokines	proinflammatory cytokines and chemokines (M29)	Down	0.550543487	0.589868022	FALSE
mal071 RRR	Inflammatory/TLR/chemokines	MHC-TLR7-TLR8 cluster (M146)	Up	0.913528061	0.934290062	FALSE
mal071 RRR	Inflammatory/TLR/chemokines	cytokines - recepters cluster (M115)	Down	0.940215158	0.940215158	FALSE
mal071 RRR	Membrane Transport	transmembrane transport (I) (M87)	Down	0.050576918	0.073418107	TRUE
mal071 RRR	Metabolism	heme biosynthesis (I) (M171)	Up	9.97E-05	3.96E-04	TRUE
mal071 RRR	Metabolism	lysosomal/endosomal proteins (M139)	Down	0.023590067	0.044231376	TRUE
mal071 RRR	Metabolism	lysosome (M209)	Down	0.181073219	0.220224185	FALSE
mal071 RRR	Monocytes	enriched in monocytes (II) (M11.0)	Down	1.22E-17	5.48E-16	TRUE
mal071 RRR	Monocytes	Monocyte surface signature (S4)	Down	4.12E-15	9.27E-14	TRUE
mal071 RRR	Monocytes	enriched in monocytes (IV) (M118.0)	Down	8.70E-09	1.30E-07	TRUE
mal071 RRR	Monocytes	enriched in monocytes (surface) (M118.1)	Down	1.06E-04	3.96E-04	TRUE
mal071 RRR	Monocytes	enriched in monocytes (I) (M4.15)	Down	0.00612982	0.013158212	TRUE
mal071 RRR	Monocytes	enriched in monocytes (III) (M73)	Down	0.006140499	0.013158212	TRUE
mal071 RRR	Monocytes	enriched in myeloid cells and monocytes (M81)	Down	0.078347268	0.100918803	TRUE
mal071 RRR	Neutrophils	formyl peptide receptor mediated neutrophil response (M11.2)	Down	0.0260477	0.045128486	TRUE
mal071 RRR	Neutrophils	enriched in neutrophils (II) (M163)	Down	0.047738748	0.071608122	TRUE
mal071 RRR	NK Cells	enriched in NK cells (II) (M61.0)	Up	8.05E-04	0.002344777	TRUE
mal071 RRR	Plasma Cells	plasma cells & B cells, immunoglobulins (M156.0)	Down	0.078492402	0.100918803	TRUE
mal071 RRR	Signal Transduction	regulation of signal transduction (M3)	Down	1.75E-05	8.74E-05	TRUE
mal071 RRR	Signal Transduction	suppression of MAPK signaling (M56)	Down	9.40E-05	3.96E-04	TRUE
mal071 RRR	Transcription	putative targets of PAX3 (M89.0)	Down	0.00205268	0.004861611	TRUE
mal071 RRR	Transcription	transcription regulation in cell development (M49)	Up	0.06779153	0.092442996	TRUE
