# Supplementary material for: Transcriptional correlates of malaria in RTS,S/AS01-vaccinated African children: a matched case–control study
Source: eLife. 2022 Jan 21;11:e70393. doi: 10.7554/eLife.70393 (PMC8782572; doi:10.7554/eLife.70393)
Supplement: Supplementary file 1. [file elife-70393-supp1.zip › Supplementary File 1.csv]

subject	match_id	site	ageCategory	sex	vaccine	startDate	caseControl
2687	1	BAGAMOYO	5-17m	M	rtss	9/17/2009	case
2881	1	BAGAMOYO	5-17m	F	rtss	11/4/2009	control
2931	1	BAGAMOYO	5-17m	M	rtss	11/24/2009	control
2941	1	BAGAMOYO	5-17m	M	rtss	11/24/2009	control
2690	2	BAGAMOYO	5-17m	F	rtss	9/24/2009	case
2705	2	BAGAMOYO	5-17m	F	rtss	10/1/2009	control
2751	2	BAGAMOYO	5-17m	F	rtss	10/20/2009	control
2691	3	BAGAMOYO	5-17m	M	comparator	9/24/2009	case
2798	3	BAGAMOYO	5-17m	F	comparator	10/23/2009	control
2726	5	BAGAMOYO	5-17m	M	rtss	10/6/2009	case
2748	5	BAGAMOYO	5-17m	F	rtss	10/13/2009	control
2958	5	BAGAMOYO	5-17m	M	rtss	11/26/2009	control
2728	6	BAGAMOYO	5-17m	F	rtss	10/6/2009	case
2710	6	BAGAMOYO	5-17m	F	rtss	10/1/2009	control
2725	6	BAGAMOYO	5-17m	M	rtss	10/6/2009	control
2719	6	BAGAMOYO	5-17m	M	rtss	10/6/2009	control
2730	7	BAGAMOYO	5-17m	M	comparator	10/6/2009	case
2718	7	BAGAMOYO	5-17m	M	comparator	10/6/2009	control
2973	7	BAGAMOYO	5-17m	M	comparator	12/18/2009	control
2742	8	BAGAMOYO	5-17m	F	rtss	10/13/2009	case
2697	8	BAGAMOYO	5-17m	M	rtss	9/24/2009	control
2694	8	BAGAMOYO	5-17m	F	rtss	9/24/2009	control
2743	9	BAGAMOYO	5-17m	F	rtss	10/20/2009	case
2729	9	BAGAMOYO	5-17m	M	rtss	10/6/2009	control
2735	9	BAGAMOYO	5-17m	M	rtss	10/8/2009	control
2775	10	BAGAMOYO	5-17m	F	comparator	10/22/2009	case
2696	10	BAGAMOYO	5-17m	M	comparator	9/24/2009	control
2912	10	BAGAMOYO	5-17m	F	comparator	11/11/2009	control
2779	11	BAGAMOYO	5-17m	F	comparator	11/3/2009	case
2821	11	BAGAMOYO	5-17m	F	comparator	10/29/2009	control
2920	11	BAGAMOYO	5-17m	M	comparator	11/17/2009	control
2783	12	BAGAMOYO	5-17m	M	rtss	10/22/2009	case
2917	12	BAGAMOYO	5-17m	M	rtss	11/17/2009	control
2933	12	BAGAMOYO	5-17m	M	rtss	11/19/2009	control
2808	13	BAGAMOYO	5-17m	F	comparator	10/27/2009	case
2763	13	BAGAMOYO	5-17m	F	comparator	10/20/2009	control
2840	13	BAGAMOYO	5-17m	M	comparator	10/29/2009	control
2810	14	BAGAMOYO	5-17m	F	comparator	10/27/2009	case
2839	14	BAGAMOYO	5-17m	M	comparator	10/29/2009	control
2828	14	BAGAMOYO	5-17m	F	comparator	10/29/2009	control
2811	15	BAGAMOYO	5-17m	M	comparator	10/27/2009	case
2713	15	BAGAMOYO	5-17m	F	comparator	10/1/2009	control
2731	15	BAGAMOYO	5-17m	M	comparator	10/8/2009	control
2830	16	BAGAMOYO	5-17m	F	rtss	10/29/2009	case
2820	16	BAGAMOYO	5-17m	M	rtss	10/29/2009	control
2774	16	BAGAMOYO	5-17m	F	rtss	10/29/2009	control
2887	16	BAGAMOYO	5-17m	M	rtss	11/5/2009	control
2935	16	BAGAMOYO	5-17m	M	rtss	11/19/2009	control
2836	17	BAGAMOYO	5-17m	F	rtss	10/29/2009	case
2714	17	BAGAMOYO	5-17m	M	rtss	10/1/2009	control
2789	17	BAGAMOYO	5-17m	F	rtss	10/22/2009	control
2842	18	BAGAMOYO	5-17m	F	comparator	10/29/2009	case
2734	18	BAGAMOYO	5-17m	F	comparator	10/8/2009	control
2706	18	BAGAMOYO	5-17m	F	comparator	10/8/2009	control
2850	19	BAGAMOYO	5-17m	F	comparator	10/29/2009	case
2769	19	BAGAMOYO	5-17m	F	comparator	10/22/2009	control
2913	19	BAGAMOYO	5-17m	M	comparator	11/11/2009	control
2868	20	BAGAMOYO	5-17m	M	comparator	11/10/2009	case
2963	20	BAGAMOYO	5-17m	M	comparator	12/18/2009	control
2987	20	BAGAMOYO	5-17m	F	comparator	12/24/2009	control
2869	21	BAGAMOYO	5-17m	M	comparator	11/3/2009	case
2938	21	BAGAMOYO	5-17m	F	comparator	11/24/2009	control
2962	21	BAGAMOYO	5-17m	M	comparator	12/18/2009	control
2870	22	BAGAMOYO	5-17m	F	comparator	11/3/2009	case
2791	22	BAGAMOYO	5-17m	F	comparator	10/22/2009	control
2874	22	BAGAMOYO	5-17m	M	comparator	11/4/2009	control
2872	23	BAGAMOYO	5-17m	F	rtss	11/3/2009	case
2875	23	BAGAMOYO	5-17m	M	rtss	11/4/2009	control
2905	23	BAGAMOYO	5-17m	M	rtss	11/10/2009	control
2908	23	BAGAMOYO	5-17m	M	rtss	11/11/2009	control
2883	24	BAGAMOYO	5-17m	M	rtss	11/4/2009	case
2932	24	BAGAMOYO	5-17m	M	rtss	11/19/2009	control
2939	24	BAGAMOYO	5-17m	M	rtss	11/24/2009	control
2957	24	BAGAMOYO	5-17m	M	rtss	11/26/2009	control
2888	25	BAGAMOYO	5-17m	F	rtss	11/5/2009	case
2857	25	BAGAMOYO	5-17m	F	rtss	11/3/2009	control
2864	25	BAGAMOYO	5-17m	M	rtss	11/3/2009	control
2950	25	BAGAMOYO	5-17m	M	rtss	11/26/2009	control
2892	26	BAGAMOYO	5-17m	M	rtss	11/5/2009	case
3020	26	BAGAMOYO	5-17m	F	rtss	12/31/2009	control
3031	26	BAGAMOYO	5-17m	M	rtss	1/7/2010	control
3035	26	BAGAMOYO	5-17m	M	rtss	1/11/2010	control
2899	27	BAGAMOYO	5-17m	F	comparator	11/5/2009	case
2765	27	BAGAMOYO	5-17m	M	comparator	10/20/2009	control
2784	27	BAGAMOYO	5-17m	M	comparator	10/22/2009	control
2903	28	BAGAMOYO	5-17m	M	comparator	11/10/2009	case
2799	28	BAGAMOYO	5-17m	F	comparator	10/23/2009	control
2829	28	BAGAMOYO	5-17m	F	comparator	10/29/2009	control
2916	29	BAGAMOYO	5-17m	F	comparator	11/12/2009	case
2753	29	BAGAMOYO	5-17m	F	comparator	10/20/2009	control
2940	29	BAGAMOYO	5-17m	F	comparator	11/24/2009	control
2952	30	BAGAMOYO	5-17m	M	comparator	11/26/2009	case
2960	30	BAGAMOYO	5-17m	F	comparator	12/18/2009	control
2981	30	BAGAMOYO	5-17m	M	comparator	12/24/2009	control
2976	31	BAGAMOYO	5-17m	M	rtss	12/22/2009	case
2992	31	BAGAMOYO	5-17m	F	rtss	12/29/2009	control
2985	31	BAGAMOYO	5-17m	M	rtss	12/30/2009	control
3011	31	BAGAMOYO	5-17m	F	rtss	12/31/2009	control
3041	31	BAGAMOYO	5-17m	F	rtss	1/14/2010	control
2978	32	BAGAMOYO	5-17m	M	rtss	12/22/2009	case
2732	32	BAGAMOYO	5-17m	F	rtss	10/8/2009	control
2968	32	BAGAMOYO	5-17m	M	rtss	12/18/2009	control
2975	32	BAGAMOYO	5-17m	F	rtss	12/18/2009	control
2994	33	BAGAMOYO	5-17m	M	rtss	12/29/2009	case
3007	33	BAGAMOYO	5-17m	F	rtss	12/31/2009	control
3053	33	BAGAMOYO	5-17m	M	rtss	1/20/2010	control
3058	33	BAGAMOYO	5-17m	F	rtss	1/26/2010	control
3027	34	BAGAMOYO	5-17m	F	rtss	1/7/2010	case
3062	34	BAGAMOYO	5-17m	F	rtss	1/29/2010	control
3074	34	BAGAMOYO	5-17m	M	rtss	2/9/2010	control
3083	34	BAGAMOYO	5-17m	F	rtss	2/16/2010	control
3071	35	BAGAMOYO	5-17m	M	rtss	2/9/2010	case
3064	35	BAGAMOYO	5-17m	F	rtss	2/1/2010	control
3072	36	BAGAMOYO	5-17m	M	rtss	2/18/2010	case
3080	36	BAGAMOYO	5-17m	F	rtss	2/11/2010	control
3088	36	BAGAMOYO	5-17m	M	rtss	2/18/2010	control
3093	36	BAGAMOYO	5-17m	F	rtss	2/22/2010	control
3091	36	BAGAMOYO	5-17m	F	rtss	2/25/2010	control
19629	39	MANHICA	5-17m	F	comparator	8/27/2009	case
19583	39	MANHICA	5-17m	M	comparator	8/26/2009	control
19690	39	MANHICA	5-17m	F	comparator	8/28/2009	control
19674	40	MANHICA	5-17m	F	comparator	8/28/2009	case
19590	40	MANHICA	5-17m	M	comparator	8/26/2009	control
19718	40	MANHICA	5-17m	F	comparator	8/29/2009	control
20330	41	MANHICA	6-12w	F	comparator	6/9/2010	case
20371	41	MANHICA	6-12w	F	comparator	6/23/2010	control
20361	41	MANHICA	6-12w	F	comparator	6/23/2010	control
20338	42	MANHICA	6-12w	F	rtss	6/9/2010	case
20306	42	MANHICA	6-12w	M	rtss	5/26/2010	control
20328	42	MANHICA	6-12w	F	rtss	6/9/2010	control
20365	42	MANHICA	6-12w	F	rtss	6/23/2010	control
20377	42	MANHICA	6-12w	M	rtss	6/24/2010	control
20345	43	MANHICA	6-12w	M	comparator	6/17/2010	case
20293	43	MANHICA	6-12w	M	comparator	5/20/2010	control
20327	43	MANHICA	6-12w	F	comparator	6/9/2010	control
20435	44	MANHICA	6-12w	M	rtss	7/21/2010	case
20432	44	MANHICA	6-12w	M	rtss	7/21/2010	control
20447	44	MANHICA	6-12w	M	rtss	7/28/2010	control
20448	45	MANHICA	6-12w	M	comparator	7/28/2010	case
20454	45	MANHICA	6-12w	F	comparator	7/28/2010	control
20498	45	MANHICA	6-12w	M	comparator	8/19/2010	control
20528	46	MANHICA	6-12w	F	comparator	9/8/2010	case
20520	46	MANHICA	6-12w	M	comparator	9/1/2010	control
20587	46	MANHICA	6-12w	F	comparator	10/6/2010	control
20557	47	MANHICA	6-12w	M	rtss	9/22/2010	case
20546	47	MANHICA	6-12w	F	rtss	9/15/2010	control
20579	47	MANHICA	6-12w	F	rtss	10/6/2010	control
20586	48	MANHICA	6-12w	F	rtss	10/6/2010	case
20576	48	MANHICA	6-12w	M	rtss	10/6/2010	control
20639	48	MANHICA	6-12w	M	rtss	11/3/2010	control
20649	48	MANHICA	6-12w	M	rtss	11/3/2010	control
20646	49	MANHICA	6-12w	M	comparator	11/3/2010	case
20600	49	MANHICA	6-12w	F	comparator	10/14/2010	control
20613	49	MANHICA	6-12w	M	comparator	10/20/2010	control
20714	50	MANHICA	6-12w	M	rtss	11/24/2010	case
20638	50	MANHICA	6-12w	F	rtss	11/3/2010	control
20687	50	MANHICA	6-12w	F	rtss	11/17/2010	control
20729	51	MANHICA	6-12w	M	comparator	11/24/2010	case
20685	51	MANHICA	6-12w	F	comparator	11/17/2010	control
20696	51	MANHICA	6-12w	F	comparator	11/17/2010	control
20754	52	MANHICA	6-12w	F	comparator	12/1/2010	case
20703	52	MANHICA	6-12w	F	comparator	11/17/2010	control
20786	52	MANHICA	6-12w	M	comparator	12/8/2010	control
20777	53	MANHICA	6-12w	F	rtss	12/8/2010	case
20648	53	MANHICA	6-12w	M	rtss	11/3/2010	control
20665	53	MANHICA	6-12w	F	rtss	11/10/2010	control
20699	53	MANHICA	6-12w	F	rtss	11/17/2010	control
20713	53	MANHICA	6-12w	F	rtss	11/24/2010	control
20781	54	MANHICA	6-12w	M	comparator	12/8/2010	case
20835	54	MANHICA	6-12w	M	comparator	1/5/2011	control
20845	54	MANHICA	6-12w	F	comparator	1/12/2011	control
20806	55	MANHICA	6-12w	M	rtss	12/21/2010	case
20666	55	MANHICA	6-12w	M	rtss	11/10/2010	control
20697	55	MANHICA	6-12w	F	rtss	11/17/2010	control
20695	55	MANHICA	6-12w	M	rtss	11/17/2010	control
20755	55	MANHICA	6-12w	M	rtss	12/1/2010	control
20811	56	MANHICA	6-12w	M	rtss	12/21/2010	case
20761	56	MANHICA	6-12w	M	rtss	12/1/2010	control
20813	57	MANHICA	6-12w	M	rtss	12/21/2010	case
20760	57	MANHICA	6-12w	F	rtss	12/1/2010	control
20776	57	MANHICA	6-12w	F	rtss	12/8/2010	control
20837	59	MANHICA	6-12w	F	rtss	1/5/2011	case
20785	59	MANHICA	6-12w	M	rtss	12/8/2010	control
20788	59	MANHICA	6-12w	M	rtss	12/8/2010	control
20792	59	MANHICA	6-12w	M	rtss	12/15/2010	control
20812	59	MANHICA	6-12w	F	rtss	12/21/2010	control
20846	60	MANHICA	6-12w	F	rtss	1/12/2011	case
20796	60	MANHICA	6-12w	F	rtss	12/15/2010	control
20809	60	MANHICA	6-12w	F	rtss	12/21/2010	control
20851	61	MANHICA	6-12w	F	rtss	1/12/2011	case
20780	61	MANHICA	6-12w	M	rtss	12/8/2010	control
20816	61	MANHICA	6-12w	M	rtss	12/22/2010	control
20868	62	MANHICA	6-12w	M	rtss	1/19/2011	case
20832	62	MANHICA	6-12w	F	rtss	1/5/2011	control
20838	62	MANHICA	6-12w	F	rtss	1/5/2011	control
20871	63	MANHICA	6-12w	M	rtss	1/19/2011	case
20818	63	MANHICA	6-12w	F	rtss	12/22/2010	control
20847	63	MANHICA	6-12w	F	rtss	1/12/2011	control
20881	63	MANHICA	6-12w	M	rtss	1/26/2011	control
20882	64	MANHICA	6-12w	F	rtss	1/26/2011	case
20861	64	MANHICA	6-12w	M	rtss	1/19/2011	control
20892	64	MANHICA	6-12w	M	rtss	1/26/2011	control
20890	64	MANHICA	6-12w	M	rtss	1/26/2011	control
20886	64	MANHICA	6-12w	M	rtss	1/26/2011	control
